# Supplementary material for: Identification of main malaria vectors and their insecticide resistance profile in internally displaced and indigenous communities in Eastern Democratic Republic of the Congo (DRC)
Source: Malar J. 2020 Nov 23;19:425. doi: 10.1186/s12936-020-03497-x (PMC7684733; doi:10.1186/s12936-020-03497-x)
Supplement: Supplementary file 1 — Additional file 1: Excel sheet with details of kdr genotypes from mosquito samples collected via CDC light traps and Excel sheet with details on kdr genotypes from mosquitoes exposed to different insecticides in the WHO insecticide susceptibility bioassay. [file 12936_2020_3497_MOESM1_ESM.xlsx]

## Sheet: Kdr genotypes CDC LT collection
Sample	Study site	Abdominal state	Species	L1014F (Kdr-W)	L1014S (Kdr-E)	Interpreted genotype	Possibly correct	Impossible or fail	Unknown
1665	Shamwana	Unfed	An. gambiae s.s.	Resistant	-	unknown - Serine not typed			1
1666	Shamwana	Unfed	An. gambiae s.s.	Did not amplify	-	unknown - Serine not typed			1
1667	Shamwana	Unfed	An. gambiae s.s.	Did not amplify	-	unknown - Serine not typed			1
1668	Shamwana	Unfed	An. gambiae s.s.	Resistant	-	unknown - Serine not typed			1
1681	Shamwana	Unfed	An. gambiae s.s.	Resistant	-	unknown - Serine not typed			1
1682	Shamwana	Unfed	An. gambiae s.s.	Heterozygote	-	unknown - Serine not typed			1
1683	Shamwana	Unfed	An. gambiae s.s.	Resistant	-	unknown - Serine not typed			1
1684	Shamwana	Unfed	An. gambiae s.s.	Resistant	-	unknown - Serine not typed			1
1691	Shamwana	Unfed	An. gambiae s.s.	Resistant	-	unknown - Serine not typed			1
1692	Shamwana	Unfed	An. gambiae s.s.	Did not amplify	-	unknown - Serine not typed			1
1693	Shamwana	Unfed	An. gambiae s.s.	Heterozygote	-	unknown - Serine not typed			1
1694	Shamwana	Unfed	An. gambiae s.s.	Resistant	-	unknown - Serine not typed			1
1709	Shamwana	Unfed	An. gambiae s.s.	Resistant	-	unknown - Serine not typed			1
1710	Shamwana	Unfed	An. gambiae s.s.	Did not amplify	-	unknown - Serine not typed			1
1711	Shamwana	Unfed	An. gambiae s.s.	Resistant	-	unknown - Serine not typed			1
1713	Shamwana	Unfed	An. gambiae s.s.	Resistant	-	unknown - Serine not typed			1
1737	Shamwana	Unfed	An. gambiae s.s.	Did not amplify	-	unknown - Serine not typed			1
1743	Shamwana	Unfed	An. gambiae s.s.	Did not amplify	-	unknown - Serine not typed			1
1744	Shamwana	Unfed	An. gambiae s.s.	Resistant	-	unknown - Serine not typed			1
1757	Shamwana	Unfed	An. gambiae s.s.	Resistant	-	unknown - Serine not typed			1
1765	Shamwana	Unfed	An. gambiae s.s.	Resistant	-	unknown - Serine not typed			1
1778	Shamwana	Unfed	An. gambiae s.s.	Did not amplify	-	unknown - Serine not typed			1
1791	Shamwana	Unfed	An. gambiae s.s.	Heterozygote	-	unknown - Serine not typed			1
1802	Shamwana	Unfed	An. gambiae s.s.	Did not amplify	-	unknown - Serine not typed			1
1803	Shamwana	Unfed	An. gambiae s.s.	Did not amplify	-	unknown - Serine not typed			1
1821	Shamwana	Unfed	An. gambiae s.s.	Resistant	-	unknown - Serine not typed			1
1827	Shamwana	Unfed	An. gambiae s.s.	Heterozygote	-	unknown - Serine not typed			1
1833	Shamwana	Unfed	An. gambiae s.s.	Did not amplify	-	unknown - Serine not typed			1
1870	Shamwana	Unfed	An. gambiae s.s.	Resistant	-	unknown - Serine not typed			1
1871	Shamwana	Unfed	An. gambiae s.s.	Resistant	-	unknown - Serine not typed			1
1872	Shamwana	Unfed	An. gambiae s.s.	Resistant	-	unknown - Serine not typed			1
1879	Shamwana	Unfed	An. gambiae s.s.	Did not amplify	-	unknown - Serine not typed			1
1880	Shamwana	Unfed	An. gambiae s.s.	Resistant	-	unknown - Serine not typed			1
1887	Shamwana	Unfed	An. gambiae s.s.	Resistant	-	unknown - Serine not typed			1
1888	Shamwana	Unfed	An. gambiae s.s.	Resistant	-	unknown - Serine not typed			1
1889	Shamwana	Unfed	An. gambiae s.s.	Resistant	-	unknown - Serine not typed			1
1908	Shamwana	Unfed	An. gambiae s.s.	Heterozygote	-	unknown - Serine not typed			1
1909	Shamwana	Unfed	An. gambiae s.s.	Resistant	-	unknown - Serine not typed			1
1910	Shamwana	Unfed	An. gambiae s.s.	Resistant	-	unknown - Serine not typed			1
1911	Shamwana	Unfed	An. gambiae s.s.	Heterozygote	-	unknown - Serine not typed			1
1912	Shamwana	Unfed	An. gambiae s.s.	Did not amplify	-	unknown - Serine not typed			1
1927	Shamwana	Unfed	An. gambiae s.s.	Did not amplify	-	unknown - Serine not typed			1
1928	Shamwana	Unfed	An. gambiae s.s.	Resistant	-	unknown - Serine not typed			1
1929	Shamwana	Unfed	An. gambiae s.s.	Resistant	-	unknown - Serine not typed			1
1931	Shamwana	Unfed	An. gambiae s.s.	Did not amplify	-	unknown - Serine not typed			1
1938	Shamwana	Unfed	An. gambiae s.s.	Did not amplify	-	unknown - Serine not typed			1
1939	Shamwana	Unfed	An. gambiae s.s.	Resistant	-	unknown - Serine not typed			1
1940	Shamwana	Unfed	An. gambiae s.s.	Did not amplify	-	unknown - Serine not typed			1
1941	Shamwana	Unfed	An. gambiae s.s.	Did not amplify	-	unknown - Serine not typed			1
1942	Shamwana	Unfed	An. gambiae s.s.	Resistant	-	unknown - Serine not typed			1
1955	Shamwana	Unfed	An. gambiae s.s.	Resistant	-	unknown - Serine not typed			1
1956	Shamwana	Unfed	An. gambiae s.s.	Resistant	-	unknown - Serine not typed			1
1957	Shamwana	Unfed	An. gambiae s.s.	Heterozygote	-	unknown - Serine not typed			1
1958	Shamwana	Unfed	An. gambiae s.s.	Did not amplify	-	unknown - Serine not typed			1
1959	Shamwana	Unfed	An. gambiae s.s.	Resistant	-	unknown - Serine not typed			1
1975	Shamwana	Unfed	An. gambiae s.s.	Resistant	-	unknown - Serine not typed			1
1976	Shamwana	Unfed	An. gambiae s.s.	Did not amplify	-	unknown - Serine not typed			1
1978	Shamwana	Unfed	An. gambiae s.s.	Heterozygote	-	unknown - Serine not typed			1
1979	Shamwana	Unfed	An. gambiae s.s.	Resistant	-	unknown - Serine not typed			1
1986	Shamwana	Unfed	An. gambiae s.s.	Resistant	-	unknown - Serine not typed			1
1987	Shamwana	Unfed	An. gambiae s.s.	Resistant	-	unknown - Serine not typed			1
1988	Shamwana	Unfed	An. gambiae s.s.	Resistant	-	unknown - Serine not typed			1
1989	Shamwana	Unfed	An. gambiae s.s.	Resistant	-	unknown - Serine not typed			1
2007	Shamwana	Unfed	An. gambiae s.s.	Heterozygote	-	unknown - Serine not typed			1
2008	Shamwana	Unfed	An. gambiae s.s.	Did not amplify	-	unknown - Serine not typed			1
2009	Shamwana	Unfed	An. gambiae s.s.	Resistant	-	unknown - Serine not typed			1
2010	Shamwana	Unfed	An. gambiae s.s.	Did not amplify	-	unknown - Serine not typed			1
2011	Shamwana	Unfed	An. gambiae s.s.	Did not amplify	-	unknown - Serine not typed			1
2020	Shamwana	Unfed	An. gambiae s.s.	Resistant	-	unknown - Serine not typed			1
2021	Shamwana	Unfed	An. gambiae s.s.	Resistant	-	unknown - Serine not typed			1
2022	Shamwana	Unfed	An. gambiae s.s.	Resistant	-	unknown - Serine not typed			1
2023	Shamwana	Unfed	An. gambiae s.s.	Did not amplify	-	unknown - Serine not typed			1
2024	Shamwana	Unfed	An. gambiae s.s.	Resistant	-	unknown - Serine not typed			1
2035	Shamwana	Unfed	An. gambiae s.s.	Resistant	-	unknown - Serine not typed			1
2036	Shamwana	Unfed	An. gambiae s.s.	Resistant	-	unknown - Serine not typed			1
2037	Shamwana	Unfed	An. gambiae s.s.	Resistant	-	unknown - Serine not typed			1
2038	Shamwana	Unfed	An. gambiae s.s.	Heterozygote	-	unknown - Serine not typed			1
2039	Shamwana	Unfed	An. gambiae s.s.	Resistant	-	unknown - Serine not typed			1
2046	Shamwana	Unfed	An. gambiae s.s.	Resistant	-	unknown - Serine not typed			1
2047	Shamwana	Unfed	An. gambiae s.s.	Resistant	-	unknown - Serine not typed			1
2048	Shamwana	Unfed	An. gambiae s.s.	Resistant	-	unknown - Serine not typed			1
2049	Shamwana	Unfed	An. gambiae s.s.	Resistant	-	unknown - Serine not typed			1
2050	Shamwana	Unfed	An. gambiae s.s.	Resistant	-	unknown - Serine not typed			1
2061	Shamwana	Unfed	An. gambiae s.s.	Resistant	-	unknown - Serine not typed			1
2062	Shamwana	Unfed	An. gambiae s.s.	Resistant	-	unknown - Serine not typed			1
2063	Shamwana	Unfed	An. gambiae s.s.	Resistant	-	unknown - Serine not typed			1
2064	Shamwana	Unfed	An. gambiae s.s.	Resistant	-	unknown - Serine not typed			1
2065	Shamwana	Unfed	An. gambiae s.s.	Resistant	-	unknown - Serine not typed			1
2066	Shamwana	Halfgravid	An. gambiae s.s.	Resistant	-	unknown - Serine not typed			1
2072	Shamwana	Unfed	An. gambiae s.s.	Resistant	-	unknown - Serine not typed			1
2073	Shamwana	Unfed	An. gambiae s.s.	Resistant	-	unknown - Serine not typed			1
2074	Shamwana	Unfed	An. gambiae s.s.	Resistant	-	unknown - Serine not typed			1
2075	Shamwana	Unfed	An. gambiae s.s.	Resistant	-	unknown - Serine not typed			1
2076	Shamwana	Unfed	An. gambiae s.s.	Resistant	-	unknown - Serine not typed			1
2086	Shamwana	Unfed	An. gambiae s.s.	Did not amplify	-	unknown - Serine not typed			1
2087	Shamwana	Unfed	An. gambiae s.s.	Did not amplify	-	unknown - Serine not typed			1
2088	Shamwana	Unfed	An. gambiae s.s.	Resistant	-	unknown - Serine not typed			1
2089	Shamwana	Unfed	An. gambiae s.s.	Did not amplify	-	unknown - Serine not typed			1
2090	Shamwana	Unfed	An. gambiae s.s.	Resistant	-	unknown - Serine not typed			1
2101	Shamwana	Unfed	An. gambiae s.s.	Did not amplify	-	unknown - Serine not typed			1
2102	Shamwana	Unfed	An. gambiae s.s.	Did not amplify	-	unknown - Serine not typed			1
2103	Shamwana	Unfed	An. gambiae s.s.	Resistant	-	unknown - Serine not typed			1
2104	Shamwana	Unfed	An. gambiae s.s.	Resistant	-	unknown - Serine not typed			1
2117	Shamwana	Unfed	An. gambiae s.s.	Resistant	-	unknown - Serine not typed			1
2118	Shamwana	Unfed	An. gambiae s.s.	Did not amplify	-	unknown - Serine not typed			1
2119	Shamwana	Unfed	An. gambiae s.s.	Did not amplify	-	unknown - Serine not typed			1
2120	Shamwana	Unfed	An. gambiae s.s.	Resistant	-	unknown - Serine not typed			1
2121	Shamwana	Unfed	An. gambiae s.s.	Did not amplify	-	unknown - Serine not typed			1
2133	Shamwana	Unfed	An. gambiae s.s.	Did not amplify	-	unknown - Serine not typed			1
2134	Shamwana	Unfed	An. gambiae s.s.	Did not amplify	-	unknown - Serine not typed			1
2135	Shamwana	Unfed	An. gambiae s.s.	Resistant	-	unknown - Serine not typed			1
2136	Shamwana	Unfed	An. gambiae s.s.	Did not amplify	-	unknown - Serine not typed			1
2137	Shamwana	Unfed	An. gambiae s.s.	Did not amplify	-	unknown - Serine not typed			1
90	Baraka	Unfed	An. gambiae s.s.	Susceptible	Heterozygote	S/L	1
95	Baraka	Unfed	An. gambiae s.s.	Resistant	Resistant	F/S	1
122	Baraka	Unfed	An. gambiae s.s.	Susceptible	Resistant	impossible - cannot have Leu in one assay but not the other		1
150	Baraka	Unfed	An. arabiensis	Susceptible	Susceptible	L/L	1
151	Baraka	Bloodfed	An. gambiae s.s.	Did not amplify	Did not amplify	none - failed reaction		1
182	Baraka	Unfed	An. gambiae s.s.	Heterozygote	Resistant	F/S/L - impossible (3 alleles)		1
183	Baraka	Unfed	An. gambiae s.s.	Susceptible	Resistant	impossible - cannot have Leu in one assay but not the other		1
194	Baraka	Unfed	An. gambiae s.s.	Did not amplify	Resistant	S/S	1
196	Baraka	Unfed	An. gambiae s.s.	Heterozygote	Resistant	F/S/L - impossible (3 alleles)		1
199	Baraka	Unfed	An. gambiae s.s.	Heterozygote	Resistant	F/S/L - impossible (3 alleles)		1
201	Baraka	Unfed	An. gambiae s.s.	Resistant	Did not amplify	F/F	1
202	Baraka	Unfed	An. gambiae s.s.	Susceptible	Heterozygote	S/L	1
203	Baraka	Unfed	An. gambiae s.s.	Resistant	Did not amplify	F/F	1
204	Baraka	Unfed	An. gambiae s.s.	Susceptible	Heterozygote	S/L	1
205	Baraka	Unfed	An. gambiae s.s.	Resistant	Did not amplify	F/F	1
206	Baraka	Bloodfed	An. gambiae s.s.	Did not amplify	Resistant	S/S	1
207	Baraka	Unfed	An. gambiae s.s.	Did not amplify	Resistant	S/S	1
208	Baraka	Unfed	An. gambiae s.s.	Did not amplify	Resistant	S/S	1
209	Baraka	Unfed	An. gambiae s.s.	Resistant	Resistant	F/S	1
210	Baraka	Unfed	An. gambiae s.s.	Susceptible	Resistant	impossible - cannot have Leu in one assay but not the other		1
211	Baraka	Unfed	An. gambiae s.s.	Susceptible	Resistant	impossible - cannot have Leu in one assay but not the other		1
212	Baraka	Unfed	An. gambiae s.s.	Susceptible	Resistant	impossible - cannot have Leu in one assay but not the other		1
213	Baraka	Unfed	An. gambiae s.s.	Resistant	Resistant	F/S	1
214	Baraka	Unfed	An. gambiae s.s.	Susceptible	Heterozygote	S/L	1
215	Baraka	Unfed	An. gambiae s.s.	Susceptible	Resistant	impossible - cannot have Leu in one assay but not the other		1
216	Baraka	Unfed	An. gambiae s.s.	Resistant	Resistant	F/S	1
238	Baraka	Unfed	An. gambiae s.s.	Resistant	Resistant	F/S	1
239	Baraka	Unfed	An. gambiae s.s.	Did not amplify	Resistant	S/S	1
240	Baraka	Bloodfed	An. gambiae s.s.	Resistant	Heterozygote	F/S/L - impossible (3 alleles)		1
241	Baraka	Bloodfed	An. gambiae s.s.	Susceptible	Resistant	impossible - cannot have Leu in one assay but not the other		1
242	Baraka	Unfed	An. gambiae s.s.	Resistant	Did not amplify	F/F	1
243	Baraka	Unfed	An. gambiae s.s.	Resistant	Resistant	F/S	1
244	Baraka	Unfed	An. gambiae s.s.	Resistant	Resistant	F/S	1
245	Baraka	Unfed	An. gambiae s.s.	Did not amplify	Resistant	S/S	1
246	Baraka	Unfed	An. gambiae s.s.	Susceptible	Resistant	impossible - cannot have Leu in one assay but not the other		1
247	Baraka	Unfed	An. gambiae s.s.	Resistant	Did not amplify	F/F	1
248	Baraka	Unfed	An. gambiae s.s.	Susceptible	Heterozygote	S/L	1
249	Baraka	Unfed	An. gambiae s.s.	Susceptible	Heterozygote	S/L	1
250	Baraka	Unfed	An. gambiae s.s.	Resistant	Resistant	F/S	1
251	Baraka	Unfed	An. gambiae s.s.	Resistant	Resistant	F/S	1
252	Baraka	Unfed	An. gambiae s.s.	Heterozygote	Resistant	F/S/L - impossible (3 alleles)		1
253	Baraka	Unfed	An. gambiae s.s.	Resistant	Resistant	F/S	1
254	Baraka	Unfed	An. gambiae s.s.	Susceptible	Heterozygote	S/L	1
255	Baraka	Unfed	An. gambiae s.s.	Resistant	Resistant	F/S	1
256	Baraka	Unfed	An. gambiae s.s.	Susceptible	Heterozygote	S/L	1
257	Baraka	Unfed	An. gambiae s.s.	Resistant	Heterozygote	F/S/L - impossible (3 alleles)		1
258	Baraka	Unfed	An. gambiae s.s.	Resistant	Resistant	F/S	1
259	Baraka	Unfed	An. gambiae s.s.	Resistant	Did not amplify	F/F	1
260	Baraka	Unfed	An. gambiae s.s.	Resistant	Heterozygote	F/S/L - impossible (3 alleles)		1
261	Baraka	Unfed	An. gambiae s.s.	Susceptible	Heterozygote	S/L	1
262	Baraka	Bloodfed	An. gambiae s.s.	Susceptible	Resistant	impossible - cannot have Leu in one assay but not the other		1
263	Baraka	Unfed	An. gambiae s.s.	Heterozygote	Heterozygote	F/S/L - impossible (3 alleles)		1
264	Baraka	Unfed	An. gambiae s.s.	Susceptible	Heterozygote	S/L	1
265	Baraka	Unfed	An. gambiae s.s.	Susceptible	Heterozygote	S/L	1
266	Baraka	Unfed	An. gambiae s.s.	Resistant	Resistant	F/S	1
267	Baraka	Unfed	An. gambiae s.s.	Resistant	Heterozygote	F/S/L - impossible (3 alleles)		1
268	Baraka	Unfed	An. gambiae s.s.	Resistant	Did not amplify	F/F	1
269	Baraka	Unfed	An. gambiae s.s.	Resistant	Did not amplify	F/F	1
270	Baraka	Unfed	An. gambiae s.s.	Resistant	Did not amplify	F/F	1
271	Baraka	Unfed	An. gambiae s.s.	Resistant	Did not amplify	F/F	1
272	Baraka	Unfed	An. gambiae s.s.	Resistant	Did not amplify	F/F	1
273	Baraka	Unfed	An. gambiae s.s.	Susceptible	Heterozygote	S/L	1
274	Baraka	Unfed	An. gambiae s.s.	Resistant	Did not amplify	F/F	1
275	Baraka	Unfed	An. gambiae s.s.	Heterozygote	Resistant	F/S/L - impossible (3 alleles)		1
276	Baraka	Unfed	An. gambiae s.s.	Susceptible	Resistant	impossible - cannot have Leu in one assay but not the other		1
277	Baraka	Unfed	An. gambiae s.s.	Susceptible	Resistant	impossible - cannot have Leu in one assay but not the other		1
278	Baraka	Unfed	An. gambiae s.s.	Susceptible	Heterozygote	S/L	1
279	Baraka	Unfed	An. gambiae s.s.	Susceptible	Resistant	impossible - cannot have Leu in one assay but not the other		1
280	Baraka	Unfed	An. gambiae s.s.	Resistant	Resistant	F/S	1
281	Baraka	Unfed	An. gambiae s.s.	Susceptible	Resistant	impossible - cannot have Leu in one assay but not the other		1
282	Baraka	Unfed	An. gambiae s.s.	Susceptible	Heterozygote	S/L	1
283	Baraka	Unfed	An. gambiae s.s.	Susceptible	Heterozygote	S/L	1
284	Baraka	Unfed	An. gambiae s.s.	Resistant	Resistant	F/S	1
285	Baraka	Unfed	An. gambiae s.s.	Resistant	Resistant	F/S	1
286	Baraka	Unfed	An. gambiae s.s.	Heterozygote	Resistant	F/S/L - impossible (3 alleles)		1
287	Baraka	Unfed	An. gambiae s.s.	Heterozygote	Resistant	F/S/L - impossible (3 alleles)		1
288	Baraka	Unfed	An. gambiae s.s.	Heterozygote	Resistant	F/S/L - impossible (3 alleles)		1
289	Baraka	Unfed	An. gambiae s.s.	Resistant	Resistant	F/S	1
290	Baraka	Unfed	An. gambiae s.s.	Susceptible	Resistant	impossible - cannot have Leu in one assay but not the other		1
291	Baraka	Unfed	An. gambiae s.s.	Heterozygote	Resistant	F/S/L - impossible (3 alleles)		1
292	Baraka	Unfed	An. gambiae s.s.	Susceptible	Resistant	impossible - cannot have Leu in one assay but not the other		1
293	Baraka	Unfed	An. gambiae s.s.	Heterozygote	Resistant	F/S/L - impossible (3 alleles)		1
294	Baraka	Unfed	An. gambiae s.s.	Heterozygote	Resistant	F/S/L - impossible (3 alleles)		1
295	Baraka	Unfed	An. gambiae s.s.	Susceptible	Resistant	impossible - cannot have Leu in one assay but not the other		1
296	Baraka	Unfed	An. gambiae s.s.	Heterozygote	Resistant	F/S/L - impossible (3 alleles)		1
297	Baraka	Unfed	An. gambiae s.s.	Susceptible	Heterozygote	S/L	1
298	Baraka	Unfed	An. gambiae s.s.	Resistant	Did not amplify	F/F	1
299	Baraka	Unfed	An. gambiae s.s.	Resistant	Did not amplify	F/F	1
300	Baraka	Unfed	An. gambiae s.s.	Heterozygote	Resistant	F/S/L - impossible (3 alleles)		1
301	Baraka	Unfed	An. gambiae s.s.	Resistant	Did not amplify	F/F	1
302	Baraka	Unfed	An. gambiae s.s.	Heterozygote	Resistant	F/S/L - impossible (3 alleles)		1
303	Baraka	Unfed	An. gambiae s.s.	Susceptible	Resistant	impossible - cannot have Leu in one assay but not the other		1
304	Baraka	Unfed	An. gambiae s.s.	Heterozygote	Resistant	F/S/L - impossible (3 alleles)		1
305	Baraka	Unfed	An. gambiae s.s.	Heterozygote	Resistant	F/S/L - impossible (3 alleles)		1
306	Baraka	Unfed	An. gambiae s.s.	Resistant	Resistant	F/S	1
307	Baraka	Unfed	An. gambiae s.s.	Resistant	Did not amplify	F/F	1
308	Baraka	Unfed	An. gambiae s.s.	Resistant	Did not amplify	F/F	1
309	Baraka	Unfed	An. gambiae s.s.	Resistant	Did not amplify	F/F	1
310	Baraka	Unfed	An. gambiae s.s.	Resistant	Did not amplify	F/F	1
311	Baraka	Unfed	An. gambiae s.s.	Susceptible	Heterozygote	S/L	1
312	Baraka	Unfed	An. gambiae s.s.	Resistant	Did not amplify	F/F	1
313	Baraka	Unfed	An. gambiae s.s.	Resistant	Resistant	F/S	1
314	Baraka	Unfed	An. gambiae s.s.	Resistant	Resistant	F/S	1
315	Baraka	Unfed	An. gambiae s.s.	Susceptible	Resistant	impossible - cannot have Leu in one assay but not the other		1
316	Baraka	Unfed	An. gambiae s.s.	Resistant	Resistant	F/S	1
317	Baraka	Unfed	An. gambiae s.s.	Resistant	Resistant	F/S	1
318	Baraka	Unfed	An. gambiae s.s.	Susceptible	Heterozygote	S/L	1
319	Baraka	Unfed	An. gambiae s.s.	Heterozygote	Resistant	F/S/L - impossible (3 alleles)		1
320	Baraka	Unfed	An. gambiae s.s.	Resistant	Did not amplify	F/F	1
321	Baraka	Unfed	An. gambiae s.s.	Resistant	Did not amplify	F/F	1
322	Baraka	Unfed	An. gambiae s.s.	Did not amplify	Resistant	S/S	1
323	Baraka	Unfed	An. gambiae s.s.	Resistant	Did not amplify	F/F	1
324	Baraka	Unfed	An. gambiae s.s.	Susceptible	Heterozygote	S/L	1
325	Baraka	Unfed	An. gambiae s.s.	Heterozygote	Did not amplify	fail - should be L/L in kdr-E assay		1
326	Baraka	Unfed	An. gambiae s.s.	Resistant	Resistant	F/S	1
327	Baraka	Bloodfed	An. gambiae s.s.	Heterozygote	Resistant	F/S/L - impossible (3 alleles)		1
328	Baraka	Bloodfed	An. gambiae s.s.	Did not amplify	Resistant	S/S	1
329	Baraka	Unfed	An. gambiae s.s.	Resistant	Resistant	F/S	1
330	Baraka	Unfed	An. gambiae s.s.	Resistant	Resistant	F/S	1
331	Baraka	Unfed	An. gambiae s.s.	Resistant	Resistant	F/S	1
332	Baraka	Unfed	An. gambiae s.s.	Susceptible	Heterozygote	S/L	1
333	Baraka	Unfed	An. gambiae s.s.	Susceptible	Heterozygote	S/L	1
334	Baraka	Unfed	An. gambiae s.s.	Susceptible	Heterozygote	S/L	1
335	Baraka	Unfed	An. gambiae s.s.	Susceptible	Heterozygote	S/L	1
336	Baraka	Unfed	An. gambiae s.s.	Resistant	Did not amplify	F/F	1
337	Baraka	Unfed	An. gambiae s.s.	Heterozygote	Resistant	F/S/L - impossible (3 alleles)		1
338	Baraka	Unfed	An. gambiae s.s.	Heterozygote	Resistant	F/S/L - impossible (3 alleles)		1
339	Baraka	Unfed	An. gambiae s.s.	Resistant	Did not amplify	F/F	1
340	Baraka	Unfed	An. gambiae s.s.	Resistant	Did not amplify	F/F	1
341	Baraka	Unfed	An. gambiae s.s.	Resistant	Did not amplify	F/F	1
342	Baraka	Unfed	An. gambiae s.s.	Susceptible	Heterozygote	S/L	1
343	Baraka	Unfed	An. gambiae s.s.	Heterozygote	Heterozygote	F/S/L - impossible (3 alleles)		1
344	Baraka	Unfed	An. gambiae s.s.	Heterozygote	Heterozygote	F/S/L - impossible (3 alleles)		1
345	Baraka	Unfed	An. gambiae s.s.	Heterozygote	Heterozygote	F/S/L - impossible (3 alleles)		1
346	Baraka	Unfed	An. gambiae s.s.	Resistant	Heterozygote	F/S/L - impossible (3 alleles)		1
347	Baraka	Unfed	An. gambiae s.s.	Resistant	Did not amplify	F/F	1
348	Baraka	Bloodfed	An. gambiae s.s.	Resistant	Resistant	F/S	1
349	Baraka	Unfed	An. gambiae s.s.	Susceptible	Heterozygote	S/L	1
350	Baraka	Unfed	An. gambiae s.s.	Heterozygote	Resistant	F/S/L - impossible (3 alleles)		1
351	Baraka	Unfed	An. gambiae s.s.	Susceptible	Heterozygote	S/L	1
352	Baraka	Unfed	An. gambiae s.s.	Heterozygote	Resistant	F/S/L - impossible (3 alleles)		1
353	Baraka	Unfed	An. gambiae s.s.	Heterozygote	Resistant	F/S/L - impossible (3 alleles)		1
354	Baraka	Unfed	An. gambiae s.s.	Heterozygote	Resistant	F/S/L - impossible (3 alleles)		1
355	Baraka	Unfed	An. gambiae s.s.	Susceptible	Heterozygote	S/L	1
356	Baraka	Unfed	An. gambiae s.s.	Resistant	Resistant	F/S	1
357	Baraka	Unfed	An. gambiae s.s.	Heterozygote	Resistant	F/S/L - impossible (3 alleles)		1
358	Baraka	Unfed	An. gambiae s.s.	Susceptible	Heterozygote	S/L	1
359	Baraka	Unfed	An. gambiae s.s.	Susceptible	Heterozygote	S/L	1
360	Baraka	Unfed	An. gambiae s.s.	Resistant	Resistant	F/S	1
361	Baraka	Bloodfed	An. gambiae s.s.	Susceptible	Resistant	impossible - cannot have Leu in one assay but not the other		1
362	Baraka	Bloodfed	An. gambiae s.s.	Resistant	Did not amplify	F/F	1
379	Baraka	Unfed	An. gambiae s.s.	Resistant	Resistant	F/S	1
380	Baraka	Unfed	An. gambiae s.s.	Resistant	Did not amplify	F/F	1
381	Baraka	Unfed	An. gambiae s.s.	Resistant	Did not amplify	F/F	1
382	Baraka	Unfed	An. gambiae s.s.	Susceptible	Heterozygote	S/L	1
383	Baraka	Unfed	An. gambiae s.s.	Susceptible	Heterozygote	S/L	1
384	Baraka	Unfed	An. gambiae s.s.	Heterozygote	Resistant	F/S/L - impossible (3 alleles)		1
385	Baraka	Bloodfed	An. gambiae s.s.	Resistant	Did not amplify	F/F	1
386	Baraka	Unfed	An. gambiae s.s.	Susceptible	Heterozygote	S/L	1
387	Baraka	Unfed	An. gambiae s.s.	Heterozygote	Heterozygote	F/S/L - impossible (3 alleles)		1
405	Baraka	Unfed	An. gambiae s.s.	Resistant	Resistant	F/S	1
411	Baraka	Unfed	An. gambiae s.s.	Resistant	Resistant	F/S	1
412	Baraka	Unfed	An. gambiae s.s.	Susceptible	Heterozygote	S/L	1
413	Baraka	Unfed	An. gambiae s.s.	Susceptible	Heterozygote	S/L	1
414	Baraka	Unfed	An. gambiae s.s.	Resistant	Did not amplify	F/F	1
415	Baraka	Unfed	An. gambiae s.s.	Resistant	Resistant	F/S	1
416	Baraka	Unfed	An. gambiae s.s.	Heterozygote	Heterozygote	F/S/L - impossible (3 alleles)		1
417	Baraka	Unfed	An. gambiae s.s.	Heterozygote	Heterozygote	F/S/L - impossible (3 alleles)		1
418	Baraka	Unfed	An. gambiae s.s.	Susceptible	Heterozygote	S/L	1
419	Baraka	Unfed	An. gambiae s.s.	Susceptible	Resistant	impossible - cannot have Leu in one assay but not the other		1
420	Baraka	Unfed	An. gambiae s.s.	Resistant	Resistant	F/S	1
421	Baraka	Unfed	An. gambiae s.s.	Resistant	Did not amplify	F/F	1
422	Baraka	Unfed	An. gambiae s.s.	Resistant	Resistant	F/S	1
423	Baraka	Unfed	An. gambiae s.s.	Resistant	Resistant	F/S	1
424	Baraka	Unfed	An. gambiae s.s.	Resistant	Resistant	F/S	1
425	Baraka	Unfed	An. gambiae s.s.	Resistant	Resistant	F/S	1
426	Baraka	Unfed	An. gambiae s.s.	Resistant	Resistant	F/S	1
427	Baraka	Unfed	An. gambiae s.s.	Resistant	Resistant	F/S	1
428	Baraka	Unfed	An. gambiae s.s.	Resistant	Resistant	F/S	1
429	Baraka	Unfed	An. gambiae s.s.	Resistant	Resistant	F/S	1
430	Baraka	Unfed	An. gambiae s.s.	Susceptible	Heterozygote	S/L	1
431	Baraka	Unfed	An. gambiae s.s.	Did not amplify	Resistant	S/S	1
432	Baraka	Unfed	An. gambiae s.s.	Heterozygote	Resistant	F/S/L - impossible (3 alleles)		1
433	Baraka	Unfed	An. gambiae s.s.	Resistant	Did not amplify	F/F	1
434	Baraka	Unfed	An. gambiae s.s.	Resistant	Resistant	F/S	1
435	Baraka	Unfed	An. gambiae s.s.	Resistant	Did not amplify	F/F	1
436	Baraka	Unfed	An. gambiae s.s.	Resistant	Resistant	F/S	1
437	Baraka	Unfed	An. gambiae s.s.	Resistant	Resistant	F/S	1
438	Baraka	Unfed	An. gambiae s.s.	Resistant	Resistant	F/S	1
439	Baraka	Unfed	An. gambiae s.s.	Susceptible	Heterozygote	S/L	1
440	Baraka	Unfed	An. gambiae s.s.	Heterozygote	Resistant	F/S/L - impossible (3 alleles)		1
441	Baraka	Unfed	An. gambiae s.s.	Heterozygote	Resistant	F/S/L - impossible (3 alleles)		1
442	Baraka	Unfed	An. gambiae s.s.	Susceptible	Heterozygote	S/L	1
443	Baraka	Unfed	An. gambiae s.s.	Susceptible	Resistant	impossible - cannot have Leu in one assay but not the other		1
444	Baraka	Unfed	An. gambiae s.s.	Resistant	Did not amplify	F/F	1
445	Baraka	Unfed	An. gambiae s.s.	Resistant	Did not amplify	F/F	1
446	Baraka	Unfed	An. gambiae s.s.	Resistant	Resistant	F/S	1
447	Baraka	Unfed	An. gambiae s.s.	Resistant	Resistant	F/S	1
448	Baraka	Bloodfed	An. gambiae s.s.	Susceptible	Resistant	impossible - cannot have Leu in one assay but not the other		1
449	Baraka	Bloodfed	An. gambiae s.s.	Did not amplify	Did not amplify	none - failed reaction		1
450	Baraka	Unfed	An. gambiae s.s.	Heterozygote	Resistant	F/S/L - impossible (3 alleles)		1
451	Baraka	Bloodfed	An. gambiae s.s.	Resistant	Resistant	F/S	1
452	Baraka	Bloodfed	An. gambiae s.s.	Resistant	Did not amplify	F/F	1
453	Baraka	Unfed	An. gambiae s.s.	Resistant	Resistant	F/S	1
454	Baraka	Unfed	An. gambiae s.s.	Susceptible	Resistant	impossible - cannot have Leu in one assay but not the other		1
455	Baraka	Unfed	An. gambiae s.s.	Susceptible	Resistant	impossible - cannot have Leu in one assay but not the other		1
456	Baraka	Unfed	An. gambiae s.s.	Did not amplify	Did not amplify	none - failed reaction		1
457	Baraka	Unfed	An. gambiae s.s.	Susceptible	Resistant	impossible - cannot have Leu in one assay but not the other		1
458	Baraka	Unfed	An. gambiae s.s.	Resistant	Resistant	F/S	1
459	Baraka	Unfed	An. gambiae s.s.	Resistant	Did not amplify	F/F	1
460	Baraka	Unfed	An. gambiae s.s.	Did not amplify	Did not amplify	none - failed reaction		1
461	Baraka	Unfed	An. gambiae s.s.	Resistant	Did not amplify	F/F	1
462	Baraka	Bloodfed	An. gambiae s.s.	Resistant	Did not amplify	F/F	1
463	Baraka	Bloodfed	An. gambiae s.s.	Did not amplify	Did not amplify	none - failed reaction		1
466	Baraka	Unfed	An. gambiae s.s.	Resistant	Resistant	F/S	1
467	Baraka	Unfed	An. gambiae s.s.	Resistant	Resistant	F/S	1
475	Baraka	Unfed	An. gambiae s.s.	Heterozygote	Heterozygote	F/S/L - impossible (3 alleles)		1
480	Baraka	Unfed	An. gambiae s.s.	Resistant	Resistant	F/S	1
481	Baraka	Unfed	An. arabiensis	Susceptible	Susceptible	L/L	1
482	Baraka	Unfed	An. arabiensis	Susceptible	Susceptible	L/L	1
496	Baraka	Unfed	An. gambiae s.s.	Resistant	Did not amplify	F/F	1
497	Baraka	Unfed	An. gambiae s.s.	Susceptible	Resistant	impossible - cannot have Leu in one assay but not the other		1
498	Baraka	Unfed	An. gambiae s.s.	Resistant	Did not amplify	F/F	1
499	Baraka	Unfed	An. gambiae s.s.	Susceptible	Resistant	impossible - cannot have Leu in one assay but not the other		1
500	Baraka	Unfed	An. gambiae s.s.	Susceptible	Resistant	impossible - cannot have Leu in one assay but not the other		1
501	Baraka	Unfed	An. gambiae s.s.	Resistant	Resistant	F/S	1
502	Baraka	Bloodfed	An. gambiae s.s.	Did not amplify	Resistant	S/S	1
503	Baraka	Bloodfed	An. gambiae s.s.	Heterozygote	Resistant	F/S/L - impossible (3 alleles)		1
504	Baraka	Bloodfed	An. gambiae s.s.	Heterozygote	Resistant	F/S/L - impossible (3 alleles)		1
505	Baraka	Bloodfed	An. gambiae s.s.	Heterozygote	Resistant	F/S/L - impossible (3 alleles)		1
506	Baraka	Bloodfed	An. gambiae s.s.	Heterozygote	Did not amplify	fail - should be L/L in kdr-E assay		1
507	Baraka	Bloodfed	An. gambiae s.s.	Heterozygote	Resistant	F/S/L - impossible (3 alleles)		1
508	Baraka	Bloodfed	An. gambiae s.s.	Susceptible	Did not amplify	fail - should be L/L in kdr-E assay		1
509	Baraka	Bloodfed	An. gambiae s.s.	Heterozygote	Did not amplify	fail - should be L/L in kdr-E assay		1
511	Baraka	Unfed	An. gambiae s.s.	Susceptible	Resistant	impossible - cannot have Leu in one assay but not the other		1
512	Baraka	Unfed	An. gambiae s.s.	Susceptible	Resistant	impossible - cannot have Leu in one assay but not the other		1
513	Baraka	Unfed	An. gambiae s.s.	Resistant	Did not amplify	F/F	1
514	Baraka	Unfed	An. gambiae s.s.	Susceptible	Resistant	impossible - cannot have Leu in one assay but not the other		1
515	Baraka	Unfed	An. gambiae s.s.	Resistant	Resistant	F/S	1
516	Baraka	Unfed	An. gambiae s.s.	Resistant	Resistant	F/S	1
517	Baraka	Unfed	An. gambiae s.s.	Resistant	Resistant	F/S	1
518	Baraka	Unfed	An. gambiae s.s.	Resistant	Resistant	F/S	1
519	Baraka	Unfed	An. gambiae s.s.	Resistant	Did not amplify	F/F	1
521	Baraka	Unfed	An. gambiae s.s.	Resistant	Resistant	F/S	1
522	Baraka	Unfed	An. gambiae s.s.	Resistant	Resistant	F/S	1
523	Baraka	Unfed	An. gambiae s.s.	Resistant	Resistant	F/S	1
524	Baraka	Unfed	An. gambiae s.s.	Susceptible	Resistant	impossible - cannot have Leu in one assay but not the other		1
525	Baraka	Unfed	An. gambiae s.s.	Resistant	Resistant	F/S	1
526	Baraka	Unfed	An. gambiae s.s.	Resistant	Resistant	F/S	1
527	Baraka	Unfed	An. gambiae s.s.	Resistant	Resistant	F/S	1
528	Baraka	Unfed	An. gambiae s.s.	Resistant	Resistant	F/S	1
529	Baraka	Unfed	An. gambiae s.s.	Resistant	Resistant	F/S	1
530	Baraka	Unfed	An. gambiae s.s.	Heterozygote	Resistant	F/S/L - impossible (3 alleles)		1
531	Baraka	Unfed	An. gambiae s.s.	Susceptible	Resistant	impossible - cannot have Leu in one assay but not the other		1
532	Baraka	Unfed	An. gambiae s.s.	Resistant	Did not amplify	F/F	1
533	Baraka	Unfed	An. gambiae s.s.	Heterozygote	Resistant	F/S/L - impossible (3 alleles)		1
534	Baraka	Unfed	An. gambiae s.s.	Susceptible	Resistant	impossible - cannot have Leu in one assay but not the other		1
535	Baraka	Bloodfed	An. gambiae s.s.	Did not amplify	Did not amplify	none - failed reaction		1
536	Baraka	Bloodfed	An. gambiae s.s.	Did not amplify	Resistant	S/S	1
537	Baraka	Bloodfed	An. gambiae s.s.	Resistant	Resistant	F/S	1
538	Baraka	Bloodfed	An. gambiae s.s.	Resistant	Resistant	F/S	1
539	Baraka	Bloodfed	An. gambiae s.s.	Resistant	Did not amplify	F/F	1
540	Baraka	Bloodfed	An. gambiae s.s.	Resistant	Did not amplify	F/F	1
541	Baraka	Bloodfed	An. gambiae s.s.	Susceptible	Resistant	impossible - cannot have Leu in one assay but not the other		1
542	Baraka	Bloodfed	An. gambiae s.s.	Susceptible	Resistant	impossible - cannot have Leu in one assay but not the other		1
543	Baraka	Bloodfed	An. gambiae s.s.	Heterozygote	Resistant	F/S/L - impossible (3 alleles)		1
553	Baraka	Unfed	An. gambiae s.s.	Resistant	Resistant	F/S	1
554	Baraka	Unfed	An. gambiae s.s.	Resistant	Did not amplify	F/F	1
555	Baraka	Unfed	An. gambiae s.s.	Susceptible	Resistant	impossible - cannot have Leu in one assay but not the other		1
556	Baraka	Unfed	An. gambiae s.s.	Heterozygote	Resistant	F/S/L - impossible (3 alleles)		1
557	Baraka	Unfed	An. gambiae s.s.	Resistant	Did not amplify	F/F	1
558	Baraka	Unfed	An. gambiae s.s.	Resistant	Resistant	F/S	1
559	Baraka	Unfed	An. gambiae s.s.	Heterozygote	Resistant	F/S/L - impossible (3 alleles)		1
560	Baraka	Bloodfed	An. gambiae s.s.	Susceptible	Resistant	impossible - cannot have Leu in one assay but not the other		1
561	Baraka	Unfed	An. gambiae s.s.	Resistant	Resistant	F/S	1
562	Baraka	Unfed	An. gambiae s.s.	Susceptible	Resistant	impossible - cannot have Leu in one assay but not the other		1
563	Baraka	Unfed	An. gambiae s.s.	Resistant	Did not amplify	F/F	1
564	Baraka	Unfed	An. gambiae s.s.	Susceptible	Heterozygote	S/L	1
565	Baraka	Unfed	An. gambiae s.s.	Resistant	Did not amplify	F/F	1
566	Baraka	Unfed	An. gambiae s.s.	Susceptible	Heterozygote	S/L	1
567	Baraka	Unfed	An. gambiae s.s.	Heterozygote	Resistant	F/S/L - impossible (3 alleles)		1
568	Baraka	Unfed	An. gambiae s.s.	Heterozygote	Resistant	F/S/L - impossible (3 alleles)		1
569	Baraka	Unfed	An. gambiae s.s.	Heterozygote	Resistant	F/S/L - impossible (3 alleles)		1
570	Baraka	Unfed	An. gambiae s.s.	Resistant	Did not amplify	F/F	1
571	Baraka	Unfed	An. gambiae s.s.	Susceptible	Heterozygote	S/L	1
572	Baraka	Unfed	An. gambiae s.s.	Susceptible	Heterozygote	S/L	1
573	Baraka	Bloodfed	An. gambiae s.s.	Heterozygote	Resistant	F/S/L - impossible (3 alleles)		1
574	Baraka	Unfed	An. gambiae s.s.	Resistant	Resistant	F/S	1
575	Baraka	Unfed	An. gambiae s.s.	Resistant	Resistant	F/S	1
576	Baraka	Unfed	An. gambiae s.s.	Susceptible	Resistant	impossible - cannot have Leu in one assay but not the other		1
577	Baraka	Unfed	An. gambiae s.s.	Resistant	Did not amplify	F/F	1
578	Baraka	Unfed	An. gambiae s.s.	Resistant	Did not amplify	F/F	1
579	Baraka	Unfed	An. gambiae s.s.	Resistant	Did not amplify	F/F	1
580	Baraka	Unfed	An. gambiae s.s.	Susceptible	Heterozygote	S/L	1
581	Baraka	Unfed	An. gambiae s.s.	Resistant	Did not amplify	F/F	1
582	Baraka	Unfed	An. gambiae s.s.	Susceptible	Heterozygote	S/L	1
583	Baraka	Unfed	An. gambiae s.s.	Resistant	Did not amplify	F/F	1
584	Baraka	Unfed	An. gambiae s.s.	Susceptible	Heterozygote	S/L	1
585	Baraka	Unfed	An. gambiae s.s.	Heterozygote	Resistant	F/S/L - impossible (3 alleles)		1
586	Baraka	Unfed	An. gambiae s.s.	Susceptible	Heterozygote	S/L	1
587	Baraka	Unfed	An. gambiae s.s.	Resistant	Resistant	F/S	1
588	Baraka	Unfed	An. gambiae s.s.	Resistant	Resistant	F/S	1
589	Baraka	Unfed	An. gambiae s.s.	Heterozygote	Resistant	F/S/L - impossible (3 alleles)		1
590	Baraka	Unfed	An. gambiae s.s.	Resistant	Resistant	F/S	1
591	Baraka	Unfed	An. gambiae s.s.	Susceptible	Heterozygote	S/L	1
592	Baraka	Unfed	An. gambiae s.s.	Susceptible	Heterozygote	S/L	1
593	Baraka	Unfed	An. gambiae s.s.	Susceptible	Resistant	impossible - cannot have Leu in one assay but not the other		1
594	Baraka	Unfed	An. gambiae s.s.	Heterozygote	Resistant	F/S/L - impossible (3 alleles)		1
595	Baraka	Unfed	An. gambiae s.s.	Susceptible	Resistant	impossible - cannot have Leu in one assay but not the other		1
596	Baraka	Unfed	An. gambiae s.s.	Resistant	Did not amplify	F/F	1
597	Baraka	Unfed	An. gambiae s.s.	Did not amplify	Did not amplify	none - failed reaction		1
598	Baraka	Unfed	An. gambiae s.s.	Resistant	Resistant	F/S	1
599	Baraka	Unfed	An. gambiae s.s.	Resistant	Resistant	F/S	1
600	Baraka	Unfed	An. gambiae s.s.	Resistant	Resistant	F/S	1
601	Baraka	Unfed	An. gambiae s.s.	Resistant	Resistant	F/S	1
602	Baraka	Bloodfed	An. gambiae s.s.	Susceptible	Heterozygote	S/L	1
603	Baraka	Unfed	An. gambiae s.s.	Resistant	Resistant	F/S	1
604	Baraka	Unfed	An. gambiae s.s.	Susceptible	Resistant	impossible - cannot have Leu in one assay but not the other		1
605	Baraka	Unfed	An. gambiae s.s.	Susceptible	Resistant	impossible - cannot have Leu in one assay but not the other		1
606	Baraka	Unfed	An. gambiae s.s.	Susceptible	Resistant	impossible - cannot have Leu in one assay but not the other		1
607	Baraka	Unfed	An. gambiae s.s.	Resistant	Did not amplify	F/F	1
608	Baraka	Unfed	An. gambiae s.s.	Susceptible	Resistant	impossible - cannot have Leu in one assay but not the other		1
609	Baraka	Unfed	An. gambiae s.s.	Susceptible	Resistant	impossible - cannot have Leu in one assay but not the other		1
610	Baraka	Unfed	An. gambiae s.s.	Resistant	Did not amplify	F/F	1
611	Baraka	Unfed	An. gambiae s.s.	Did not amplify	Resistant	S/S	1
612	Baraka	Unfed	An. gambiae s.s.	Susceptible	Resistant	impossible - cannot have Leu in one assay but not the other		1
613	Baraka	Bloodfed	An. gambiae s.s.	Susceptible	Heterozygote	S/L	1
614	Baraka	Unfed	An. gambiae s.s.	Resistant	Did not amplify	F/F	1
615	Baraka	Unfed	An. gambiae s.s.	Susceptible	Heterozygote	S/L	1
616	Baraka	Unfed	An. gambiae s.s.	Resistant	Resistant	F/S	1
631	Baraka	Unfed	An. gambiae s.s.	Did not amplify	Resistant	S/S	1
632	Baraka	Unfed	An. gambiae s.s.	Susceptible	Heterozygote	S/L	1
638	Baraka	Unfed	An. gambiae s.s.	Susceptible	Resistant	impossible - cannot have Leu in one assay but not the other		1
639	Baraka	Unfed	An. gambiae s.s.	Susceptible	Heterozygote	S/L	1
640	Baraka	Unfed	An. gambiae s.s.	Resistant	Resistant	F/S	1
641	Baraka	Unfed	An. gambiae s.s.	Susceptible	Heterozygote	S/L	1
642	Baraka	Unfed	An. gambiae s.s.	Resistant	Did not amplify	F/F	1
643	Baraka	Unfed	An. gambiae s.s.	Susceptible	Heterozygote	S/L	1
644	Baraka	Unfed	An. gambiae s.s.	Resistant	Resistant	F/S	1
645	Baraka	Unfed	An. gambiae s.s.	Resistant	Resistant	F/S	1
646	Baraka	Unfed	An. gambiae s.s.	Resistant	Resistant	F/S	1
647	Baraka	Unfed	An. gambiae s.s.	Resistant	Resistant	F/S	1
648	Baraka	Unfed	An. gambiae s.s.	Resistant	Resistant	F/S	1
649	Baraka	Unfed	An. gambiae s.s.	Resistant	Resistant	F/S	1
650	Baraka	Unfed	An. gambiae s.s.	Susceptible	Resistant	impossible - cannot have Leu in one assay but not the other		1
651	Baraka	Unfed	An. gambiae s.s.	Susceptible	Resistant	impossible - cannot have Leu in one assay but not the other		1
652	Baraka	Unfed	An. gambiae s.s.	Resistant	Did not amplify	F/F	1
653	Baraka	Unfed	An. gambiae s.s.	Resistant	Resistant	F/S	1
654	Baraka	Unfed	An. gambiae s.s.	Resistant	Resistant	F/S	1
655	Baraka	Unfed	An. gambiae s.s.	Susceptible	Resistant	impossible - cannot have Leu in one assay but not the other		1
656	Baraka	Unfed	An. gambiae s.s.	Resistant	Resistant	F/S	1
657	Baraka	Unfed	An. gambiae s.s.	Resistant	Resistant	F/S	1
658	Baraka	Unfed	An. gambiae s.s.	Resistant	Did not amplify	F/F	1
659	Baraka	Unfed	An. gambiae s.s.	Resistant	Did not amplify	F/F	1
660	Baraka	Unfed	An. gambiae s.s.	Susceptible	Resistant	impossible - cannot have Leu in one assay but not the other		1
661	Baraka	Unfed	An. gambiae s.s.	Heterozygote	Resistant	F/S/L - impossible (3 alleles)		1
662	Baraka	Unfed	An. gambiae s.s.	Resistant	Resistant	F/S	1
663	Baraka	Unfed	An. gambiae s.s.	Resistant	Did not amplify	F/F	1
664	Baraka	Unfed	An. gambiae s.s.	Susceptible	Heterozygote	S/L	1
665	Baraka	Unfed	An. gambiae s.s.	Resistant	Resistant	F/S	1
666	Baraka	Unfed	An. gambiae s.s.	Resistant	Resistant	F/S	1
667	Baraka	Unfed	An. gambiae s.s.	Resistant	Resistant	F/S	1
668	Baraka	Unfed	An. gambiae s.s.	Resistant	Resistant	F/S	1
669	Baraka	Unfed	An. gambiae s.s.	Resistant	Heterozygote	F/S/L - impossible (3 alleles)		1
670	Baraka	Unfed	An. gambiae s.s.	Resistant	Heterozygote	F/S/L - impossible (3 alleles)		1
671	Baraka	Unfed	An. gambiae s.s.	Resistant	Resistant	F/S	1
672	Baraka	Unfed	An. gambiae s.s.	Susceptible	Heterozygote	S/L	1
673	Baraka	Unfed	An. gambiae s.s.	Susceptible	Heterozygote	S/L	1
674	Baraka	Unfed	An. gambiae s.s.	Resistant	Did not amplify	F/F	1
675	Baraka	Unfed	An. gambiae s.s.	Resistant	Resistant	F/S	1
676	Baraka	Unfed	An. gambiae s.s.	Did not amplify	Resistant	S/S	1
677	Baraka	Unfed	An. gambiae s.s.	Resistant	Resistant	F/S	1
681	Baraka	Unfed	An. gambiae s.s.	Resistant	Did not amplify	F/F	1
682	Baraka	Unfed	An. gambiae s.s.	Susceptible	Heterozygote	S/L	1
695	Baraka	Unfed	An. gambiae s.s.	Susceptible	Heterozygote	S/L	1
696	Baraka	Unfed	An. gambiae s.s.	Susceptible	Heterozygote	S/L	1
697	Baraka	Unfed	An. gambiae s.s.	Resistant	Resistant	F/S	1
698	Baraka	Unfed	An. gambiae s.s.	Heterozygote	Resistant	F/S/L - impossible (3 alleles)		1
699	Baraka	Unfed	An. gambiae s.s.	Resistant	Did not amplify	F/F	1
700	Baraka	Unfed	An. gambiae s.s.	Resistant	Resistant	F/S	1
701	Baraka	Unfed	An. gambiae s.s.	Susceptible	Resistant	impossible - cannot have Leu in one assay but not the other		1
702	Baraka	Unfed	An. gambiae s.s.	Heterozygote	Resistant	F/S/L - impossible (3 alleles)		1
703	Baraka	Bloodfed	An. gambiae s.s.	Susceptible	Resistant	impossible - cannot have Leu in one assay but not the other		1
704	Baraka	Unfed	An. gambiae s.s.	Resistant	Did not amplify	F/F	1
711	Baraka	Unfed	An. gambiae s.s.	Susceptible	Resistant	impossible - cannot have Leu in one assay but not the other		1
712	Baraka	Unfed	An. gambiae s.s.	Susceptible	Resistant	impossible - cannot have Leu in one assay but not the other		1
722	Baraka	Unfed	An. gambiae s.s.	Susceptible	Resistant	impossible - cannot have Leu in one assay but not the other		1
741	Baraka	Bloodfed	An. gambiae s.s.	Heterozygote	Did not amplify	fail - should be L/L in kdr-E assay		1
756	Baraka	Unfed	An. gambiae s.s.	Resistant	Resistant	F/S	1
757	Baraka	Unfed	An. gambiae s.s.	Resistant	Resistant	F/S	1
758	Baraka	Unfed	An. gambiae s.s.	Resistant	Did not amplify	F/F	1
759	Baraka	Unfed	An. gambiae s.s.	Susceptible	Resistant	impossible - cannot have Leu in one assay but not the other		1
760	Baraka	Unfed	An. gambiae s.s.	Heterozygote	Resistant	F/S/L - impossible (3 alleles)		1
761	Baraka	Unfed	An. gambiae s.s.	Heterozygote	Resistant	F/S/L - impossible (3 alleles)		1
762	Baraka	Unfed	An. gambiae s.s.	Susceptible	Resistant	impossible - cannot have Leu in one assay but not the other		1
763	Baraka	Unfed	An. gambiae s.s.	Resistant	Resistant	F/S	1
764	Baraka	Unfed	An. gambiae s.s.	Susceptible	Heterozygote	S/L	1
765	Baraka	Unfed	An. gambiae s.s.	Resistant	Did not amplify	F/F	1
766	Baraka	Bloodfed	An. gambiae s.s.	Susceptible	Resistant	impossible - cannot have Leu in one assay but not the other		1
768	Baraka	Unfed	An. gambiae s.s.	Heterozygote	Resistant	F/S/L - impossible (3 alleles)		1
769	Baraka	Unfed	An. gambiae s.s.	Susceptible	Resistant	impossible - cannot have Leu in one assay but not the other		1
770	Baraka	Unfed	An. gambiae s.s.	Resistant	Resistant	F/S	1
771	Baraka	Unfed	An. gambiae s.s.	Resistant	Resistant	F/S	1
772	Baraka	Unfed	An. gambiae s.s.	Resistant	Did not amplify	F/F	1
789	Baraka	Unfed	An. gambiae s.s.	Resistant	Resistant	F/S	1
790	Baraka	Unfed	An. gambiae s.s.	Did not amplify	Resistant	S/S	1
791	Baraka	Unfed	An. gambiae s.s.	Resistant	Resistant	F/S	1
792	Baraka	Unfed	An. gambiae s.s.	Resistant	Resistant	F/S	1
793	Baraka	Unfed	An. gambiae s.s.	Resistant	Resistant	F/S	1
805	Baraka	Unfed	An. gambiae s.s.	Resistant	Did not amplify	F/F	1
806	Baraka	Unfed	An. gambiae s.s.	Resistant	Did not amplify	F/F	1
807	Baraka	Unfed	An. gambiae s.s.	Resistant	Resistant	F/S	1
808	Baraka	Unfed	An. gambiae s.s.	Heterozygote	Resistant	F/S/L - impossible (3 alleles)		1
809	Baraka	Unfed	An. gambiae s.s.	Resistant	Resistant	F/S	1
811	Baraka	Unfed	An. gambiae s.s.	Susceptible	Resistant	impossible - cannot have Leu in one assay but not the other		1
812	Baraka	Unfed	An. gambiae s.s.	Resistant	Resistant	F/S	1
824	Baraka	Unfed	An. gambiae s.s.	Susceptible	Resistant	impossible - cannot have Leu in one assay but not the other		1
825	Baraka	Unfed	An. gambiae s.s.	Susceptible	Resistant	impossible - cannot have Leu in one assay but not the other		1
826	Baraka	Unfed	An. gambiae s.s.	Susceptible	Resistant	impossible - cannot have Leu in one assay but not the other		1
827	Baraka	Unfed	An. gambiae s.s.	Heterozygote	Resistant	F/S/L - impossible (3 alleles)		1
837	Baraka	Unfed	An. gambiae s.s.	Resistant	Did not amplify	F/F	1
838	Baraka	Unfed	An. gambiae s.s.	Resistant	Resistant	F/S	1
839	Baraka	Unfed	An. gambiae s.s.	Susceptible	Resistant	impossible - cannot have Leu in one assay but not the other		1
847	Baraka	Unfed	An. gambiae s.s.	Susceptible	Resistant	impossible - cannot have Leu in one assay but not the other		1
849	Baraka	Unfed	An. gambiae s.s.	Susceptible	Resistant	impossible - cannot have Leu in one assay but not the other		1
850	Baraka	Bloodfed	An. gambiae s.s.	Heterozygote	Resistant	F/S/L - impossible (3 alleles)		1
875	Baraka	Unfed	An. gambiae s.s.	Resistant	Resistant	F/S	1
876	Baraka	Unfed	An. gambiae s.s.	Resistant	Resistant	F/S	1
877	Baraka	Unfed	An. gambiae s.s.	Susceptible	Resistant	impossible - cannot have Leu in one assay but not the other		1
878	Baraka	Unfed	An. gambiae s.s.	Heterozygote	Resistant	F/S/L - impossible (3 alleles)		1
879	Baraka	Unfed	An. gambiae s.s.	Susceptible	Resistant	impossible - cannot have Leu in one assay but not the other		1
880	Baraka	Unfed	An. gambiae s.s.	Did not amplify	Resistant	S/S	1
881	Baraka	Unfed	An. gambiae s.s.	Resistant	Resistant	F/S	1
882	Baraka	Unfed	An. gambiae s.s.	Resistant	Did not amplify	F/F	1
884	Baraka	Unfed	An. gambiae s.s.	Susceptible	Resistant	impossible - cannot have Leu in one assay but not the other		1
885	Baraka	Unfed	An. gambiae s.s.	Susceptible	Resistant	impossible - cannot have Leu in one assay but not the other		1
886	Baraka	Unfed	An. gambiae s.s.	Resistant	Did not amplify	F/F	1
904	Baraka	Unfed	An. gambiae s.s.	Heterozygote	Resistant	F/S/L - impossible (3 alleles)		1
905	Baraka	Unfed	An. gambiae s.s.	Heterozygote	Resistant	F/S/L - impossible (3 alleles)		1
906	Baraka	Unfed	An. gambiae s.s.	Susceptible	Resistant	impossible - cannot have Leu in one assay but not the other		1
917	Baraka	Unfed	An. gambiae s.s.	Resistant	Resistant	F/S	1
918	Baraka	Unfed	An. gambiae s.s.	Resistant	Resistant	F/S	1
919	Baraka	Unfed	An. gambiae s.s.	Susceptible	Resistant	impossible - cannot have Leu in one assay but not the other		1
920	Baraka	Unfed	An. gambiae s.s.	Heterozygote	Resistant	F/S/L - impossible (3 alleles)		1
921	Baraka	Unfed	An. gambiae s.s.	Susceptible	Resistant	impossible - cannot have Leu in one assay but not the other		1
939	Baraka	Unfed	An. gambiae s.s.	Susceptible	Resistant	impossible - cannot have Leu in one assay but not the other		1
957	Baraka	Unfed	An. gambiae s.s.	Heterozygote	Resistant	F/S/L - impossible (3 alleles)		1
958	Baraka	Unfed	An. gambiae s.s.	Susceptible	Heterozygote	S/L	1
959	Baraka	Unfed	An. gambiae s.s.	Resistant	Heterozygote	F/S/L - impossible (3 alleles)		1
960	Baraka	Unfed	An. gambiae s.s.	Heterozygote	Resistant	F/S/L - impossible (3 alleles)		1
961	Baraka	Unfed	An. gambiae s.s.	Resistant	Did not amplify	F/F	1
990	Baraka	Unfed	An. gambiae s.s.	Susceptible	Heterozygote	S/L	1
991	Baraka	Unfed	An. gambiae s.s.	Susceptible	Resistant	impossible - cannot have Leu in one assay but not the other		1
992	Baraka	Unfed	An. gambiae s.s.	Resistant	Resistant	F/S	1
993	Baraka	Unfed	An. gambiae s.s.	Resistant	Resistant	F/S	1
995	Baraka	Unfed	An. gambiae s.s.	Resistant	Did not amplify	F/F	1
996	Baraka	Unfed	An. gambiae s.s.	Resistant	Did not amplify	F/F	1
997	Baraka	Unfed	An. gambiae s.s.	Resistant	Did not amplify	F/F	1
998	Baraka	Unfed	An. gambiae s.s.	Resistant	Resistant	F/S	1
999	Baraka	Unfed	An. gambiae s.s.	Resistant	Resistant	F/S	1
1000	Baraka	Unfed	An. gambiae s.s.	Susceptible	Resistant	impossible - cannot have Leu in one assay but not the other		1
1001	Baraka	Unfed	An. gambiae s.s.	Susceptible	Resistant	impossible - cannot have Leu in one assay but not the other		1
1002	Baraka	Unfed	An. gambiae s.s.	Heterozygote	Resistant	F/S/L - impossible (3 alleles)		1
1003	Baraka	Unfed	An. gambiae s.s.	Resistant	Did not amplify	F/F	1
1004	Baraka	Unfed	An. gambiae s.s.	Resistant	Resistant	F/S	1
1052	Baraka	Unfed	An. gambiae s.s.	Resistant	Resistant	F/S	1
1053	Baraka	Unfed	An. gambiae s.s.	Resistant	Resistant	F/S	1
1054	Baraka	Unfed	An. gambiae s.s.	Susceptible	Resistant	impossible - cannot have Leu in one assay but not the other		1
1055	Baraka	Unfed	An. gambiae s.s.	Susceptible	REsistant	impossible - cannot have Leu in one assay but not the other		1
1056	Baraka	Unfed	An. gambiae s.s.	Resistant	Resistant	F/S	1
1057	Baraka	Unfed	An. gambiae s.s.	Heterozygote	Resistant	F/S/L - impossible (3 alleles)		1
1058	Baraka	Unfed	An. gambiae s.s.	Heterozygote	Resistant	F/S/L - impossible (3 alleles)		1
1059	Baraka	Unfed	An. gambiae s.s.	Heterozygote	Resistant	F/S/L - impossible (3 alleles)		1
1092	Baraka	Unfed	An. gambiae s.s.	Heterozygote	Resistant	F/S/L - impossible (3 alleles)		1
1093	Baraka	Bloodfed	An. gambiae s.s.	Susceptible	Did not amplify	fail - should be L/L in kdr-E assay		1
1106	Baraka	Bloodfed	An. gambiae s.s.	Did not amplify	Did not amplify	none - failed reaction		1
1114	Baraka	Unfed	An. gambiae s.s.	Resistant	Resistant	F/S	1
1118	Baraka	Unfed	An. gambiae s.s.	Heterozygote	Resistant	F/S/L - impossible (3 alleles)		1
1119	Baraka	Unfed	An. gambiae s.s.	Resistant	Did not amplify	F/F	1
1120	Baraka	Unfed	An. gambiae s.s.	Heterozygote	Resistant	F/S/L - impossible (3 alleles)		1
1121	Baraka	Unfed	An. gambiae s.s.	Did not amplify	Did not amplify	none - failed reaction		1
1122	Baraka	Unfed	An. gambiae s.s.	Heterozygote	Resistant	F/S/L - impossible (3 alleles)		1
1123	Baraka	Bloodfed	An. gambiae s.s.	Susceptible	Resistant	impossible - cannot have Leu in one assay but not the other		1
1133	Baraka	Unfed	An. gambiae s.s.	Resistant	Did not amplify	F/F	1
1134	Baraka	Unfed	An. gambiae s.s.	Susceptible	Resistant	impossible - cannot have Leu in one assay but not the other		1
1135	Baraka	Unfed	An. gambiae s.s.	Resistant	Resistant	F/S	1
1139	Baraka	Unfed	An. gambiae s.s.	Susceptible	Heterozygote	S/L	1
1141	Baraka	Unfed	An. gambiae s.s.	Susceptible	Resistant	impossible - cannot have Leu in one assay but not the other		1
1143	Baraka	Unfed	An. gambiae s.s.	Heterozygote	Resistant	F/S/L - impossible (3 alleles)		1
1144	Baraka	Unfed	An. gambiae s.s.	Did not amplify	Resistant	S/S	1
1145	Baraka	Unfed	An. gambiae s.s.	Heterozygote	Resistant	F/S/L - impossible (3 alleles)		1
1170	Baraka	Unfed	An. gambiae s.s.	Resistant	Resistant	F/S	1
1171	Baraka	Unfed	An. gambiae s.s.	Resistant	Did not amplify	F/F	1
1172	Baraka	Unfed	An. gambiae s.s.	Resistant	Did not amplify	F/F	1
1173	Baraka	Unfed	An. gambiae s.s.	Resistant	Resistant	F/S	1
1	Kashuga	Unfed	An. gambiae s.s.	Susceptible	Heterozygote	S/L	1
2	Kashuga	Unfed	An. gambiae s.s.	Susceptible	Heterozygote	S/L	1
3	Kashuga	Unfed	An. gambiae s.s.	Susceptible	Heterozygote	S/L	1
4	Kashuga	Unfed	An. gambiae s.s.	Did not amplify	Resistant	S/S	1
5	Kashuga	Unfed	An. gambiae s.s.	Did not amplify	Resistant	S/S	1
6	Kashuga	Unfed	An. gambiae s.s.	Did not amplify	Resistant	S/S	1
7	Kashuga	Unfed	An. gambiae s.s.	Susceptible	Resistant	impossible - cannot have Leu in one assay but not the other		1
8	Kashuga	Unfed	An. gambiae s.s.	Susceptible	Resistant	impossible - cannot have Leu in one assay but not the other		1
9	Kashuga	Unfed	An. gambiae s.s.	Susceptible	Heterozygote	S/L	1
10	Kashuga	Unfed	An. gambiae s.s.	Susceptible	Heterozygote	S/L	1
11	Kashuga	Unfed	An. gambiae s.s.	Susceptible	Heterozygote	S/L	1
12	Kashuga	Unfed	An. gambiae s.s.	Heterozygote	Heterozygote	F/S/L - impossible (3 alleles)		1
13	Kashuga	Unfed	An. gambiae s.s.	Susceptible	Heterozygote	S/L	1
14	Kashuga	Unfed	An. gambiae s.s.	Susceptible	Heterozygote	S/L	1
15	Kashuga	Unfed	An. gambiae s.s.	Did not amplify	Heterozygote	fail - should be L/L in kdr-W assay		1
16	Kashuga	Unfed	An. gambiae s.s.	Susceptible	Heterozygote	S/L	1
17	Kashuga	Unfed	An. gambiae s.s.	Susceptible	Heterozygote	S/L	1
18	Kashuga	Unfed	An. gambiae s.s.	Heterozygote	Heterozygote	F/S/L - impossible (3 alleles)		1
19	Kashuga	Unfed	An. gambiae s.s.	Did not amplify	Did not amplify	none - failed reaction		1
20	Kashuga	Unfed	An. gambiae s.s.	Susceptible	Heterozygote	S/L	1
21	Kashuga	Unfed	An. gambiae s.s.	Susceptible	Heterozygote	S/L	1
22	Kashuga	Unfed	An. gambiae s.s.	Susceptible	Heterozygote	S/L	1
23	Kashuga	Unfed	An. gambiae s.s.	Susceptible	Heterozygote	S/L	1
24	Kashuga	Unfed	An. gambiae s.s.	Susceptible	Heterozygote	S/L	1
25	Kashuga	Unfed	An. gambiae s.s.	Susceptible	Heterozygote	S/L	1
26	Kashuga	Unfed	An. gambiae s.s.	Did not amplify	Did not amplify	none - failed reaction		1
27	Kashuga	Unfed	An. gambiae s.s.	Did not amplify	Did not amplify	none - failed reaction		1
28	Kashuga	Unfed	An. gambiae s.s.	Susceptible	Heterozygote	S/L	1
29	Kashuga	Unfed	An. gambiae s.s.	Susceptible	Heterozygote	S/L	1
30	Kashuga	Unfed	An. gambiae s.s.	Susceptible	Resistant	impossible - cannot have Leu in one assay but not the other		1
31	Kashuga	Unfed	An. gambiae s.s.	Susceptible	Resistant	impossible - cannot have Leu in one assay but not the other		1
32	Kashuga	Unfed	An. gambiae s.s.	Susceptible	Resistant	impossible - cannot have Leu in one assay but not the other		1
33	Kashuga	Unfed	An. gambiae s.s.	Susceptible	Resistant	impossible - cannot have Leu in one assay but not the other		1
34	Kashuga	Unfed	An. gambiae s.s.	Susceptible	Resistant	impossible - cannot have Leu in one assay but not the other		1
35	Kashuga	Unfed	An. gambiae s.s.	Susceptible	Heterozygote	S/L	1
36	Kashuga	Unfed	An. gambiae s.s.	Susceptible	Resistant	impossible - cannot have Leu in one assay but not the other		1
37	Kashuga	Unfed	An. gambiae s.s.	Susceptible	Heterozygote	S/L	1
38	Kashuga	Unfed	An. gambiae s.s.	Susceptible	Resistant	impossible - cannot have Leu in one assay but not the other		1
39	Kashuga	Unfed	An. gambiae s.s.	Did not amplify	Did not amplify	none - failed reaction		1
40	Kashuga	Unfed	An. gambiae s.s.	Heterozygote	Resistant	F/S/L - impossible (3 alleles)		1
41	Kashuga	Unfed	An. gambiae s.s.	Susceptible	Resistant	impossible - cannot have Leu in one assay but not the other		1
42	Kashuga	Unfed	An. gambiae s.s.	Susceptible	Heterozygote	S/L	1
43	Kashuga	Unfed	An. gambiae s.s.	Susceptible	Heterozygote	S/L	1
44	Kashuga	Unfed	An. gambiae s.s.	Did not amplify	Did not amplify	none - failed reaction		1
45	Kashuga	Unfed	An. gambiae s.s.	Susceptible	Heterozygote	S/L	1
46	Kashuga	Unfed	An. gambiae s.s.	Susceptible	Heterozygote	S/L	1
47	Kashuga	Unfed	An. gambiae s.s.	Susceptible	Heterozygote	S/L	1
48	Kashuga	Unfed	An. gambiae s.s.	Susceptible	Heterozygote	S/L	1
49	Kashuga	Unfed	An. gambiae s.s.	Did not amplify	Resistant	S/S	1
50	Kashuga	Unfed	An. gambiae s.s.	Heterozygote	Resistant	F/S/L - impossible (3 alleles)		1
51	Kashuga	Unfed	An. gambiae s.s.	Susceptible	Heterozygote	S/L	1
52	Kashuga	Unfed	An. gambiae s.s.	Susceptible	Resistant	impossible - cannot have Leu in one assay but not the other		1
53	Kashuga	Unfed	An. gambiae s.s.	Susceptible	Heterozygote	S/L	1
54	Kashuga	Unfed	An. gambiae s.s.	Susceptible	Heterozygote	S/L	1
55	Kashuga	Unfed	An. gambiae s.s.	Susceptible	Heterozygote	S/L	1
56	Kashuga	Unfed	An. gambiae s.s.	Susceptible	Heterozygote	S/L	1
57	Kashuga	Unfed	An. gambiae s.s.	Susceptible	Heterozygote	S/L	1
58	Kashuga	Unfed	An. gambiae s.s.	Susceptible	Heterozygote	S/L	1
59	Kashuga	Unfed	An. gambiae s.s.	Susceptible	Heterozygote	S/L	1
60	Kashuga	Unfed	An. gambiae s.s.	Susceptible	Heterozygote	S/L	1
61	Kashuga	Unfed	An. gambiae s.s.	Susceptible	Heterozygote	S/L	1
62	Kashuga	Unfed	An. gambiae s.s.	Susceptible	Heterozygote	S/L	1
64	Kashuga	Unfed	An. gambiae s.s.	Susceptible	Heterozygote	S/L	1
65	Kashuga	Unfed	An. gambiae s.s.	Susceptible	Heterozygote	S/L	1
66	Kashuga	Bloodfed	An. gambiae s.s.	Susceptible	Heterozygote	S/L	1
67	Kashuga	Bloodfed	An. gambiae s.s.	Susceptible	Heterozygote	S/L	1
68	Kashuga	Unfed	An. gambiae s.s.	Susceptible	Heterozygote	S/L	1
70	Kashuga	Unfed	An. gambiae s.s.	Did not amplify	Resistant	S/S	1
71	Kashuga	Unfed	An. gambiae s.s.	Heterozygote	Heterozygote	F/S/L - impossible (3 alleles)		1
72	Kashuga	Unfed	An. gambiae s.s.	Susceptible	Heterozygote	S/L	1
73	Kashuga	Unfed	An. gambiae s.s.	Did not amplify	Did not amplify	none - failed reaction		1
74	Kashuga	Unfed	An. gambiae s.s.	Did not amplify	Did not amplify	none - failed reaction		1
75	Kashuga	Unfed	An. gambiae s.s.	Susceptible	Resistant	impossible - cannot have Leu in one assay but not the other		1
76	Kashuga	Unfed	An. gambiae s.s.	Susceptible	Resistant	impossible - cannot have Leu in one assay but not the other		1
77	Kashuga	Unfed	An. gambiae s.s.	Susceptible	Resistant	impossible - cannot have Leu in one assay but not the other		1
78	Kashuga	Unfed	An. gambiae s.s.	Did not amplify	Did not amplify	none - failed reaction		1
79	Kashuga	Unfed	An. gambiae s.s.	Did not amplify	Heterozygote	fail - should be L/L in kdr-W assay		1
80	Kashuga	Unfed	An. gambiae s.s.	Susceptible	Resistant	impossible - cannot have Leu in one assay but not the other		1
81	Kashuga	Unfed	An. gambiae s.s.	Did not amplify	Did not amplify	none - failed reaction		1
82	Kashuga	Unfed	An. gambiae s.s.	Did not amplify	Did not amplify	none - failed reaction		1
83	Kashuga	Unfed	An. gambiae s.s.	Susceptible	Heterozygote	S/L	1
84	Kashuga	Unfed	An. gambiae s.s.	Did not amplify	Heterozygote	fail - should be L/L in kdr-W assay		1
85	Kashuga	Unfed	An. gambiae s.s.	Susceptible	Resistant	impossible - cannot have Leu in one assay but not the other		1
86	Kashuga	Unfed	An. gambiae s.s.	Did not amplify	Did not amplify	none - failed reaction		1
87	Kashuga	Unfed	An. gambiae s.s.	Resistant	Did not amplify	F/F	1
88	Kashuga	Unfed	An. gambiae s.s.	Did not amplify	Heterozygote	fail - should be L/L in kdr-W assay		1
89	Kashuga	Unfed	An. gambiae s.s.	Did not amplify	Heterozygote	fail - should be L/L in kdr-W assay		1
90	Kashuga	Unfed	An. gambiae s.s.	Did not amplify	Heterozygote	fail - should be L/L in kdr-W assay		1
91	Kashuga	Unfed	An. gambiae s.s.	Susceptible	Resistant	impossible - cannot have Leu in one assay but not the other		1
92	Kashuga	Unfed	An. gambiae s.s.	Susceptible	Heterozygote	S/L	1
93	Kashuga	Unfed	An. gambiae s.s.	Susceptible	Heterozygote	S/L	1
94	Kashuga	Bloodfed	An. gambiae s.s.	Did not amplify	Heterozygote	fail - should be L/L in kdr-W assay		1
95	Kashuga	Unfed	An. gambiae s.s.	Did not amplify	Heterozygote	fail - should be L/L in kdr-W assay		1
96	Kashuga	Unfed	An. gambiae s.s.	Heterozygote	Resistant	F/S/L - impossible (3 alleles)		1
97	Kashuga	Unfed	An. gambiae s.s.	Susceptible	Did not amplify	fail - should be L/L in kdr-E assay		1
99	Kashuga	Unfed	An. gambiae s.s.	Did not amplify	Heterozygote	fail - should be L/L in kdr-W assay		1
100	Kashuga	Unfed	An. gambiae s.s.	Susceptible	Heterozygote	S/L	1
101	Kashuga	Unfed	An. gambiae s.s.	Did not amplify	Heterozygote	fail - should be L/L in kdr-W assay		1
102	Kashuga	Unfed	An. gambiae s.s.	Susceptible	Heterozygote	S/L	1
103	Kashuga	Unfed	An. gambiae s.s.	Susceptible	Heterozygote	S/L	1
104	Kashuga	Unfed	An. gambiae s.s.	Did not amplify	Did not amplify	none - failed reaction		1
105	Kashuga	Unfed	An. gambiae s.s.	Heterozygote	Resistant	F/S/L - impossible (3 alleles)		1
106	Kashuga	Unfed	An. gambiae s.s.	Susceptible	Heterozygote	S/L	1
107	Kashuga	Unfed	An. gambiae s.s.	Susceptible	Heterozygote	S/L	1
108	Kashuga	Unfed	An. gambiae s.s.	Susceptible	Heterozygote	S/L	1
109	Kashuga	Unfed	An. gambiae s.s.	Susceptible	Heterozygote	S/L	1
110	Kashuga	Unfed	An. gambiae s.s.	Susceptible	Resistant	impossible - cannot have Leu in one assay but not the other		1
111	Kashuga	Unfed	An. gambiae s.s.	Did not amplify	Did not amplify	none - failed reaction		1
112	Kashuga	Unfed	An. gambiae s.s.	Heterozygote	Resistant	F/S/L - impossible (3 alleles)		1
113	Kashuga	Unfed	An. gambiae s.s.	Heterozygote	Heterozygote	F/S/L - impossible (3 alleles)		1
114	Kashuga	Unfed	An. gambiae s.s.	Did not amplify	Heterozygote	fail - should be L/L in kdr-W assay		1
115	Kashuga	Unfed	An. gambiae s.s.	Heterozygote	Resistant	F/S/L - impossible (3 alleles)		1
116	Kashuga	Unfed	An. gambiae s.s.	Susceptible	Heterozygote	S/L	1
117	Kashuga	Unfed	An. gambiae s.s.	Did not amplify	Did not amplify	none - failed reaction		1
118	Kashuga	Unfed	An. gambiae s.s.	Did not amplify	Did not amplify	none - failed reaction		1
119	Kashuga	Unfed	An. gambiae s.s.	Did not amplify	Heterozygote	fail - should be L/L in kdr-W assay		1
120	Kashuga	Unfed	An. gambiae s.s.	Did not amplify	Heterozygote	fail - should be L/L in kdr-W assay		1
121	Kashuga	Unfed	An. gambiae s.s.	Susceptible	Heterozygote	S/L	1
122	Kashuga	Unfed	An. gambiae s.s.	Heterozygote	Heterozygote	F/S/L - impossible (3 alleles)		1
123	Kashuga	Unfed	An. gambiae s.s.	Susceptible	Heterozygote	S/L	1
125	Kashuga	Unfed	An. gambiae s.s.	Susceptible	Resistant	impossible - cannot have Leu in one assay but not the other		1
126	Kashuga	Unfed	An. gambiae s.s.	Susceptible	Resistant	impossible - cannot have Leu in one assay but not the other		1
127	Kashuga	Unfed	An. gambiae s.s.	Did not amplify	Did not amplify	none - failed reaction		1
128	Kashuga	Unfed	An. gambiae s.s.	Susceptible	Heterozygote	S/L	1
129	Kashuga	Unfed	An. gambiae s.s.	Susceptible	Resistant	impossible - cannot have Leu in one assay but not the other		1
130	Kashuga	Unfed	An. arabiensis	Susceptible	Susceptible	L/L	1
131	Kashuga	Unfed	An. gambiae s.s.	Susceptible	Resistant	impossible - cannot have Leu in one assay but not the other		1
132	Kashuga	Unfed	An. gambiae s.s.	Susceptible	Resistant	impossible - cannot have Leu in one assay but not the other		1
134	Kashuga	Unfed	An. gambiae s.s.	Susceptible	Heterozygote	S/L	1
135	Kashuga	Unfed	An. gambiae s.s.	Susceptible	Heterozygote	S/L	1
136	Kashuga	Unfed	An. gambiae s.s.	Susceptible	Heterozygote	S/L	1
137	Kashuga	Unfed	An. gambiae s.s.	Susceptible	Resistant	impossible - cannot have Leu in one assay but not the other		1
138	Kashuga	Unfed	An. gambiae s.s.	Susceptible	Resistant	impossible - cannot have Leu in one assay but not the other		1
139	Kashuga	Unfed	An. gambiae s.s.	Heterozygote	Resistant	F/S/L - impossible (3 alleles)		1
140	Kashuga	Unfed	An. arabiensis	Susceptible	Susceptible	L/L	1
141	Kashuga	Unfed	An. gambiae s.s.	Heterozygote	Did not amplify	fail - should be L/L in kdr-E assay		1
142	Kashuga	Unfed	An. gambiae s.s.	Susceptible	Heterozygote	S/L	1
143	Kashuga	Unfed	An. gambiae s.s.	Heterozygote	Resistant	F/S/L - impossible (3 alleles)		1
144	Kashuga	Unfed	An. gambiae s.s.	Did not amplify	Heterozygote	fail - should be L/L in kdr-W assay		1
145	Kashuga	Unfed	An. gambiae s.s.	Heterozygote	Heterozygote	F/S/L - impossible (3 alleles)		1
146	Kashuga	Unfed	An. gambiae s.s.	Susceptible	Heterozygote	S/L	1
147	Kashuga	Unfed	An. gambiae s.s.	Susceptible	Heterozygote	S/L	1
148	Kashuga	Unfed	An. gambiae s.s.	Heterozygote	Resistant	F/S/L - impossible (3 alleles)		1
149	Kashuga	Unfed	An. gambiae s.s.	Susceptible	Heterozygote	S/L	1
151	Kashuga	Unfed	An. gambiae s.s.	Susceptible	Heterozygote	S/L	1
152	Kashuga	Unfed	An. gambiae s.s.	Did not amplify	Resistant	S/S	1
153	Kashuga	Unfed	An. gambiae s.s.	Heterozygote	Heterozygote	F/S/L - impossible (3 alleles)		1
154	Kashuga	Unfed	An. gambiae s.s.	Susceptible	Heterozygote	S/L	1
155	Kashuga	Unfed	An. gambiae s.s.	Susceptible	Heterozygote	S/L	1
156	Kashuga	Unfed	An. gambiae s.s.	Did not amplify	Heterozygote	fail - should be L/L in kdr-W assay		1
157	Kashuga	Unfed	An. gambiae s.s.	Susceptible	Heterozygote	S/L	1
159	Kashuga	Unfed	An. gambiae s.s.	Heterozygote	Resistant	F/S/L - impossible (3 alleles)		1
160	Kashuga	Unfed	An. gambiae s.s.	Heterozygote	Resistant	F/S/L - impossible (3 alleles)		1
161	Kashuga	Unfed	An. gambiae s.s.	Susceptible	Heterozygote	S/L	1
162	Kashuga	Unfed	An. gambiae s.s.	Heterozygote	Resistant	F/S/L - impossible (3 alleles)		1
163	Kashuga	Unfed	An. gambiae s.s.	Heterozygote	Resistant	F/S/L - impossible (3 alleles)		1
164	Kashuga	Unfed	An. gambiae s.s.	Susceptible	Resistant	impossible - cannot have Leu in one assay but not the other		1
165	Kashuga	Unfed	An. gambiae s.s.	Susceptible	Resistant	impossible - cannot have Leu in one assay but not the other		1
166	Kashuga	Unfed	An. gambiae s.s.	Did not amplify	Resistant	S/S	1
167	Kashuga	Unfed	An. gambiae s.s.	Susceptible	Resistant	impossible - cannot have Leu in one assay but not the other		1
168	Kashuga	Unfed	An. gambiae s.s.	Susceptible	Resistant	impossible - cannot have Leu in one assay but not the other		1
169	Kashuga	Unfed	An. gambiae s.s.	Susceptible	Resistant	impossible - cannot have Leu in one assay but not the other		1
170	Kashuga	Unfed	An. gambiae s.s.	Susceptible	Resistant	impossible - cannot have Leu in one assay but not the other		1
171	Kashuga	Unfed	An. gambiae s.s.	Heterozygote	Resistant	F/S/L - impossible (3 alleles)		1
172	Kashuga	Unfed	An. gambiae s.s.	Did not amplify	Resistant	S/S	1
173	Kashuga	Unfed	An. gambiae s.s.	Susceptible	Resistant	impossible - cannot have Leu in one assay but not the other		1
174	Kashuga	Unfed	An. gambiae s.s.	Did not amplify	Resistant	S/S	1
175	Kashuga	Unfed	An. gambiae s.s.	Did not amplify	Did not amplify	none - failed reaction		1
176	Kashuga	Unfed	An. gambiae s.s.	Heterozygote	Resistant	F/S/L - impossible (3 alleles)		1
177	Kashuga	Unfed	An. gambiae s.s.	Susceptible	Resistant	impossible - cannot have Leu in one assay but not the other		1
178	Kashuga	Unfed	An. arabiensis	Susceptible	Heterozygote	S/L	1
179	Kashuga	Unfed	An. arabiensis	Susceptible	Heterozygote	S/L	1
180	Kashuga	Unfed	An. gambiae s.s.	Susceptible	Heterozygote	S/L	1
181	Kashuga	Unfed	An. gambiae s.s.	Susceptible	Resistant	impossible - cannot have Leu in one assay but not the other		1
182	Kashuga	Unfed	An. gambiae s.s.	Susceptible	Resistant	impossible - cannot have Leu in one assay but not the other		1
183	Kashuga	Unfed	An. gambiae s.s.	Susceptible	Resistant	impossible - cannot have Leu in one assay but not the other		1
184	Kashuga	Unfed	An. gambiae s.s.	Susceptible	Resistant	impossible - cannot have Leu in one assay but not the other		1
185	Kashuga	Unfed	An. gambiae s.s.	Susceptible	Resistant	impossible - cannot have Leu in one assay but not the other		1
186	Kashuga	Unfed	An. gambiae s.s.	Heterozygote	Resistant	F/S/L - impossible (3 alleles)		1
187	Kashuga	Unfed	An. gambiae s.s.	Heterozygote	Resistant	F/S/L - impossible (3 alleles)		1
188	Kashuga	Unfed	An. gambiae s.s.	Heterozygote	Resistant	F/S/L - impossible (3 alleles)		1
189	Kashuga	Unfed	An. gambiae s.s.	Heterozygote	Resistant	F/S/L - impossible (3 alleles)		1
190	Kashuga	Unfed	An. gambiae s.s.	Susceptible	Resistant	impossible - cannot have Leu in one assay but not the other		1
192	Kashuga	Unfed	An. gambiae s.s.	Susceptible	Resistant	impossible - cannot have Leu in one assay but not the other		1
194	Kashuga	Unfed	An. gambiae s.s.	Susceptible	Resistant	impossible - cannot have Leu in one assay but not the other		1
195	Kashuga	Unfed	An. gambiae s.s.	Heterozygote	Resistant	F/S/L - impossible (3 alleles)		1
196	Kashuga	Unfed	An. gambiae s.s.	Susceptible	Resistant	impossible - cannot have Leu in one assay but not the other		1
197	Kashuga	Unfed	An. gambiae s.s.	Susceptible	Resistant	impossible - cannot have Leu in one assay but not the other		1
198	Kashuga	Unfed	An. gambiae s.s.	Susceptible	Resistant	impossible - cannot have Leu in one assay but not the other		1
199	Kashuga	Unfed	An. gambiae s.s.	Susceptible	Resistant	impossible - cannot have Leu in one assay but not the other		1
200	Kashuga	Unfed	An. gambiae s.s.	Susceptible	Resistant	impossible - cannot have Leu in one assay but not the other		1
202	Kashuga	Bloodfed	An. gambiae s.s.	Did not amplify	Resistant	S/S	1
203	Kashuga	Unfed	An. gambiae s.s.	Susceptible	Resistant	impossible - cannot have Leu in one assay but not the other		1
204	Kashuga	Unfed	An. gambiae s.s.	Heterozygote	Resistant	F/S/L - impossible (3 alleles)		1
205	Kashuga	Unfed	An. gambiae s.s.	Susceptible	Resistant	impossible - cannot have Leu in one assay but not the other		1
206	Kashuga	Unfed	An. gambiae s.s.	Susceptible	Resistant	impossible - cannot have Leu in one assay but not the other		1
207	Kashuga	Unfed	An. gambiae s.s.	Susceptible	Resistant	impossible - cannot have Leu in one assay but not the other		1
209	Kashuga	Unfed	An. gambiae s.s.	Susceptible	Resistant	impossible - cannot have Leu in one assay but not the other		1
210	Kashuga	Unfed	An. gambiae s.s.	Resistant	Resistant	F/S	1
212	Kashuga	Unfed	An. gambiae s.s.	Susceptible	Resistant	impossible - cannot have Leu in one assay but not the other		1
213	Kashuga	Unfed	An. gambiae s.s.	Susceptible	Resistant	impossible - cannot have Leu in one assay but not the other		1
214	Kashuga	Unfed	An. gambiae s.s.	Did not amplify	Resistant	S/S	1
215	Kashuga	Unfed	An. gambiae s.s.	Did not amplify	Resistant	S/S	1
217	Kashuga	Unfed	An. gambiae s.s.	Susceptible	Resistant	impossible - cannot have Leu in one assay but not the other		1
218	Kashuga	Unfed	An. gambiae s.s.	Heterozygote	Resistant	F/S/L - impossible (3 alleles)		1
219	Kashuga	Unfed	An. gambiae s.s.	Susceptible	Resistant	impossible - cannot have Leu in one assay but not the other		1
220	Kashuga	Unfed	An. gambiae s.s.	Susceptible	Resistant	impossible - cannot have Leu in one assay but not the other		1
221	Kashuga	Unfed	An. gambiae s.s.	Susceptible	Resistant	impossible - cannot have Leu in one assay but not the other		1
222	Kashuga	Unfed	An. gambiae s.s.	Susceptible	Resistant	impossible - cannot have Leu in one assay but not the other		1
223	Kashuga	Unfed	An. gambiae s.s.	Resistant	Resistant	F/S	1
224	Kashuga	Unfed	An. gambiae s.s.	Susceptible	Resistant	impossible - cannot have Leu in one assay but not the other		1
225	Kashuga	Unfed	An. gambiae s.s.	Heterozygote	Resistant	F/S/L - impossible (3 alleles)		1
226	Kashuga	Unfed	An. gambiae s.s.	Susceptible	Resistant	impossible - cannot have Leu in one assay but not the other		1
227	Kashuga	Unfed	An. gambiae s.s.	Susceptible	Resistant	impossible - cannot have Leu in one assay but not the other		1
228	Kashuga	Unfed	An. gambiae s.s.	Susceptible	Resistant	impossible - cannot have Leu in one assay but not the other		1
229	Kashuga	Unfed	An. gambiae s.s.	Susceptible	Resistant	impossible - cannot have Leu in one assay but not the other		1
230	Kashuga	Unfed	An. gambiae s.s.	Susceptible	Resistant	impossible - cannot have Leu in one assay but not the other		1
231	Kashuga	Unfed	An. gambiae s.s.	Susceptible	Resistant	impossible - cannot have Leu in one assay but not the other		1
232	Kashuga	Unfed	An. gambiae s.s.	Resistant	Resistant	F/S	1
233	Kashuga	Unfed	An. gambiae s.s.	Susceptible	Resistant	impossible - cannot have Leu in one assay but not the other		1
234	Kashuga	Unfed	An. gambiae s.s.	Resistant	Resistant	F/S	1
235	Kashuga	Unfed	An. gambiae s.s.	Did not amplify	Resistant	S/S	1
236	Kashuga	Unfed	An. gambiae s.s.	Resistant	Resistant	F/S	1
237	Kashuga	Unfed	An. gambiae s.s.	Heterozygote	Resistant	F/S/L - impossible (3 alleles)		1
238	Kashuga	Unfed	An. gambiae s.s.	Resistant	Resistant	F/S	1
239	Kashuga	Unfed	An. gambiae s.s.	Susceptible	Resistant	impossible - cannot have Leu in one assay but not the other		1
240	Kashuga	Unfed	An. gambiae s.s.	Susceptible	Resistant	impossible - cannot have Leu in one assay but not the other		1
241	Kashuga	Unfed	An. gambiae s.s.	Susceptible	Resistant	impossible - cannot have Leu in one assay but not the other		1
242	Kashuga	Unfed	An. gambiae s.s.	Susceptible	Resistant	impossible - cannot have Leu in one assay but not the other		1
243	Kashuga	Unfed	An. gambiae s.s.	Resistant	Did not amplify	F/F	1
244	Kashuga	Unfed	An. gambiae s.s.	Heterozygote	Resistant	F/S/L - impossible (3 alleles)		1
245	Kashuga	Unfed	An. gambiae s.s.	Heterozygote	Resistant	F/S/L - impossible (3 alleles)		1
246	Kashuga	Unfed	An. gambiae s.s.	Susceptible	Resistant	impossible - cannot have Leu in one assay but not the other		1
247	Kashuga	Unfed	An. gambiae s.s.	Susceptible	Resistant	impossible - cannot have Leu in one assay but not the other		1
248	Kashuga	Unfed	An. gambiae s.s.	Heterozygote	Resistant	F/S/L - impossible (3 alleles)		1
249	Kashuga	Unfed	An. gambiae s.s.	Heterozygote	Resistant	F/S/L - impossible (3 alleles)		1
251	Kashuga	Unfed	An. gambiae s.s.	Susceptible	Resistant	impossible - cannot have Leu in one assay but not the other		1
254	Kashuga	Unfed	An. gambiae s.s.	Heterozygote	Resistant	F/S/L - impossible (3 alleles)		1
255	Kashuga	Unfed	An. gambiae s.s.	Susceptible	Resistant	impossible - cannot have Leu in one assay but not the other		1
256	Kashuga	Unfed	An. gambiae s.s.	Heterozygote	Resistant	F/S/L - impossible (3 alleles)		1
257	Kashuga	Unfed	An. gambiae s.s.	Susceptible	Resistant	impossible - cannot have Leu in one assay but not the other		1
258	Kashuga	Unfed	An. gambiae s.s.	Did not amplify	Resistant	S/S	1
259	Kashuga	Unfed	An. gambiae s.s.	Susceptible	Resistant	impossible - cannot have Leu in one assay but not the other		1
260	Kashuga	Unfed	An. gambiae s.s.	Susceptible	Resistant	impossible - cannot have Leu in one assay but not the other		1
261	Kashuga	Unfed	An. gambiae s.s.	Did not amplify	Resistant	S/S	1
262	Kashuga	Unfed	An. gambiae s.s.	Susceptible	Resistant	impossible - cannot have Leu in one assay but not the other		1
263	Kashuga	Bloodfed	An. gambiae s.s.	Did not amplify	Resistant	S/S	1
264	Kashuga	Unfed	An. gambiae s.s.	Did not amplify	Resistant	S/S	1
265	Kashuga	Unfed	An. gambiae s.s.	Did not amplify	Resistant	S/S	1
266	Kashuga	Unfed	An. gambiae s.s.	Susceptible	Resistant	impossible - cannot have Leu in one assay but not the other		1
267	Kashuga	Unfed	An. gambiae s.s.	Susceptible	Resistant	impossible - cannot have Leu in one assay but not the other		1
268	Kashuga	Unfed	An. gambiae s.s.	Resistant	Resistant	F/S	1
269	Kashuga	Unfed	An. gambiae s.s.	Susceptible	Resistant	impossible - cannot have Leu in one assay but not the other		1
270	Kashuga	Unfed	An. gambiae s.s.	Heterozygote	Resistant	F/S/L - impossible (3 alleles)		1
271	Kashuga	Unfed	An. gambiae s.s.	Heterozygote	Resistant	F/S/L - impossible (3 alleles)		1
272	Kashuga	Unfed	An. gambiae s.s.	Susceptible	Resistant	impossible - cannot have Leu in one assay but not the other		1
273	Kashuga	Unfed	An. gambiae s.s.	Susceptible	Resistant	impossible - cannot have Leu in one assay but not the other		1
274	Kashuga	Bloodfed	An. gambiae s.s.	Heterozygote	Resistant	F/S/L - impossible (3 alleles)		1
275	Kashuga	Unfed	An. gambiae s.s.	Heterozygote	Resistant	F/S/L - impossible (3 alleles)		1
276	Kashuga	Unfed	An. gambiae s.s.	Heterozygote	Resistant	F/S/L - impossible (3 alleles)		1
277	Kashuga	Unfed	An. gambiae s.s.	Susceptible	Resistant	impossible - cannot have Leu in one assay but not the other		1
278	Kashuga	Unfed	An. gambiae s.s.	Susceptible	Resistant	impossible - cannot have Leu in one assay but not the other		1
279	Kashuga	Unfed	An. gambiae s.s.	Susceptible	Resistant	impossible - cannot have Leu in one assay but not the other		1
280	Kashuga	Unfed	An. gambiae s.s.	Heterozygote	Resistant	F/S/L - impossible (3 alleles)		1
281	Kashuga	Unfed	An. gambiae s.s.	Resistant	Resistant	F/S	1
282	Kashuga	Unfed	An. gambiae s.s.	Did not amplify	Resistant	S/S	1
283	Kashuga	Unfed	An. gambiae s.s.	Did not amplify	Resistant	S/S	1
284	Kashuga	Unfed	An. gambiae s.s.	Susceptible	Resistant	impossible - cannot have Leu in one assay but not the other		1
285	Kashuga	Unfed	An. gambiae s.s.	Susceptible	Resistant	impossible - cannot have Leu in one assay but not the other		1
286	Kashuga	Unfed	An. gambiae s.s.	Heterozygote	Resistant	F/S/L - impossible (3 alleles)		1
287	Kashuga	Unfed	An. gambiae s.s.	Heterozygote	Resistant	F/S/L - impossible (3 alleles)		1
288	Kashuga	Unfed	An. gambiae s.s.	Did not amplify	Did not amplify	none - failed reaction		1
289	Kashuga	Bloodfed	An. gambiae s.s.	Did not amplify	Did not amplify	none - failed reaction		1
291	Kashuga	Unfed	An. gambiae s.s.	Did not amplify	Resistant	S/S	1
292	Kashuga	Unfed	An. gambiae s.s.	Susceptible	Resistant	impossible - cannot have Leu in one assay but not the other		1
293	Kashuga	Unfed	An. gambiae s.s.	Susceptible	Resistant	impossible - cannot have Leu in one assay but not the other		1
294	Kashuga	Unfed	An. gambiae s.s.	Heterozygote	Resistant	F/S/L - impossible (3 alleles)		1
296	Kashuga	Unfed	An. gambiae s.s.	Did not amplify	Resistant	S/S	1
297	Kashuga	Unfed	An. gambiae s.s.	Susceptible	Resistant	impossible - cannot have Leu in one assay but not the other		1
298	Kashuga	Unfed	An. gambiae s.s.	Resistant	Did not amplify	F/F	1
299	Kashuga	Unfed	An. gambiae s.s.	Susceptible	Susceptible	L/L	1
300	Kashuga	Unfed	An. gambiae s.s.	Susceptible	Resistant	impossible - cannot have Leu in one assay but not the other		1
302	Kashuga	Unfed	An. gambiae s.s.	Heterozygote	Did not amplify	fail - should be L/L in kdr-E assay		1
303	Kashuga	Unfed	An. gambiae s.s.	Heterozygote	Resistant	F/S/L - impossible (3 alleles)		1
304	Kashuga	Unfed	An. gambiae s.s.	Heterozygote	Resistant	F/S/L - impossible (3 alleles)		1
305	Kashuga	Unfed	An. gambiae s.s.	Resistant	Resistant	F/S	1
306	Kashuga	Unfed	An. gambiae s.s.	Susceptible	Resistant	impossible - cannot have Leu in one assay but not the other		1
307	Kashuga	Unfed	An. gambiae s.s.	Susceptible	Resistant	impossible - cannot have Leu in one assay but not the other		1
308	Kashuga	Unfed	An. gambiae s.s.	Resistant	Did not amplify	F/F	1
309	Kashuga	Unfed	An. gambiae s.s.	Susceptible	Resistant	impossible - cannot have Leu in one assay but not the other		1
311	Kashuga	Unfed	An. gambiae s.s.	Did not amplify	Did not amplify	none - failed reaction		1
312	Kashuga	Unfed	An. gambiae s.s.	Did not amplify	Resistant	S/S	1
313	Kashuga	Unfed	An. gambiae s.s.	Susceptible	Resistant	impossible - cannot have Leu in one assay but not the other		1
314	Kashuga	Unfed	An. gambiae s.s.	Susceptible	Resistant	impossible - cannot have Leu in one assay but not the other		1
315	Kashuga	Unfed	An. gambiae s.s.	Did not amplify	Resistant	S/S	1
316	Kashuga	Unfed	An. gambiae s.s.	Susceptible	Resistant	impossible - cannot have Leu in one assay but not the other		1
317	Kashuga	Unfed	An. gambiae s.s.	Did not amplify	Resistant	S/S	1
318	Kashuga	Unfed	An. arabiensis	Susceptible	Susceptible	L/L	1
319	Kashuga	Unfed	An. gambiae s.s.	Did not amplify	Did not amplify	none - failed reaction		1
320	Kashuga	Unfed	An. gambiae s.s.	Did not amplify	Resistant	S/S	1
321	Kashuga	Unfed	An. gambiae s.s.	Susceptible	Resistant	impossible - cannot have Leu in one assay but not the other		1
322	Kashuga	Unfed	An. gambiae s.s.	Susceptible	Resistant	impossible - cannot have Leu in one assay but not the other		1
323	Kashuga	Unfed	An. gambiae s.s.	Heterozygote	Resistant	F/S/L - impossible (3 alleles)		1
324	Kashuga	Unfed	An. gambiae s.s.	Heterozygote	Resistant	F/S/L - impossible (3 alleles)		1

## Sheet: Kdr genotypes Ins. susc. bioass
Sample	Study site	Insecticide	dead/alive	L1014F (KdrW)	L1014S (KdrE)	Interpreted genotype	Possibly correct	Impossible or fail
1279	Baraka	DDT	Alive	Resistant	did not amplify	F/F	1
1280	Baraka	DDT	Alive	Resistant	Resistant	F/S	1
1281	Baraka	DDT	Alive	Resistant	Resistant	F/S	1
1282	Baraka	DDT	Alive	Resistant	Resistant	F/S	1
1283	Baraka	DDT	Alive	Resistant	did not amplify	F/F	1
1284	Baraka	DDT	Alive	Resistant	Resistant	F/S	1
1285	Baraka	DDT	Alive	Resistant	Heterozygote	F/S/L - impossible (3 alleles)		1
1286	Baraka	DDT	Alive	Resistant	Resistant	F/S	1
1287	Baraka	DDT	Alive	Resistant	Resistant	F/S	1
1288	Baraka	DDT	Alive	Resistant	Resistant	F/S	1
1289	Baraka	DDT	Alive	Susceptible	Heterozygote	S/L	1
1290	Baraka	DDT	Alive	Heterozygote	Heterozygote	F/S/L - impossible (3 alleles)		1
1291	Baraka	DDT	Alive	Resistant	Resistant	F/S	1
1292	Baraka	DDT	Alive	Resistant	Resistant	F/S	1
1293	Baraka	DDT	Alive	Resistant	did not amplify	F/F	1
1294	Baraka	DDT	Alive	Resistant	Resistant	F/S	1
1295	Baraka	DDT	Alive	Resistant	Resistant	F/S	1
1296	Baraka	DDT	Alive	Resistant	did not amplify	F/F	1
1297	Baraka	DDT	Alive	Resistant	Resistant	F/S	1
1298	Baraka	DDT	Alive	Resistant	Resistant	F/S	1
1299	Baraka	DDT	Alive	Resistant	did not amplify	F/F	1
1300	Baraka	DDT	Alive	Resistant	Resistant	F/S	1
1301	Baraka	DDT	Alive	Resistant	Resistant	F/S	1
1302	Baraka	DDT	Alive	Susceptible	Heterozygote	S/L	1
1303	Baraka	DDT	Alive	Susceptible	Resistant	impossible - cannot have Leu in one assay but not the other		1
1304	Baraka	DDT	Alive	Resistant	Resistant	F/S	1
1305	Baraka	DDT	Alive	Resistant	Resistant	F/S	1
1306	Baraka	DDT	Alive	Resistant	Resistant	F/S	1
1307	Baraka	DDT	Alive	Resistant	Resistant	F/S	1
1308	Baraka	DDT	Alive	Resistant	did not amplify	F/F	1
1309	Baraka	DDT	Alive	Resistant	Resistant	F/S	1
1310	Baraka	DDT	Alive	Resistant	Resistant	F/S	1
1311	Baraka	DDT	Alive	Susceptible	Resistant	impossible - cannot have Leu in one assay but not the other		1
1312	Baraka	DDT	Alive	Resistant	Resistant	F/S	1
1313	Baraka	DDT	Alive	Resistant	Resistant	F/S	1
1314	Baraka	DDT	Alive	Resistant	Resistant	F/S	1
1315	Baraka	DDT	Alive	Susceptible	Resistant	impossible - cannot have Leu in one assay but not the other		1
1316	Baraka	DDT	Alive	Resistant	Resistant	F/S	1
1317	Baraka	DDT	Alive	Resistant	Resistant	F/S	1
1318	Baraka	DDT	Alive	Resistant	did not amplify	F/F	1
1319	Baraka	DDT	Alive	Resistant	did not amplify	F/F	1
1320	Baraka	DDT	Alive	Heterozygote	Resistant	F/S/L - impossible (3 alleles)		1
1321	Baraka	DDT	Alive	Heterozygote	Resistant	F/S/L - impossible (3 alleles)		1
1322	Baraka	DDT	Alive	Heterozygote	Resistant	F/S/L - impossible (3 alleles)		1
1323	Baraka	DDT	Alive	Resistant	Resistant	F/S	1
1324	Baraka	DDT	Alive	Susceptible	did not amplify	fail - should be L/L in kdr-E assay		1
1325	Baraka	DDT	Alive	Susceptible	Resistant	impossible - cannot have Leu in one assay but not the other		1
1326	Baraka	DDT	Alive	Resistant	Resistant	F/S	1
1327	Baraka	DDT	Alive	Resistant	Resistant	F/S	1
1328	Baraka	DDT	Alive	Resistant	Resistant	F/S	1
1329	Baraka	DDT	Alive	Heterozygote	Resistant	F/S/L - impossible (3 alleles)		1
1330	Baraka	DDT	Alive	Resistant	Resistant	F/S	1
1331	Baraka	DDT	Alive	Resistant	Resistant	F/S	1
1332	Baraka	DDT	Alive	Resistant	Resistant	F/S	1
1333	Baraka	DDT	Alive	Resistant	Resistant	F/S	1
1334	Baraka	DDT	Alive	Susceptible	Resistant	impossible - cannot have Leu in one assay but not the other		1
1335	Baraka	DDT	Alive	Resistant	Resistant	F/S	1
1336	Baraka	DDT	Alive	Resistant	did not amplify	F/F	1
1337	Baraka	DDT	Alive	Resistant	Resistant	F/S	1
1338	Baraka	DDT	Alive	Resistant	did not amplify	F/F	1
1339	Baraka	DDT	Alive	Resistant	Resistant	F/S	1
1340	Baraka	DDT	Alive	Resistant	Resistant	F/S	1
1341	Baraka	DDT	Alive	Resistant	Resistant	F/S	1
1342	Baraka	DDT	Alive	Susceptible	Resistant	impossible - cannot have Leu in one assay but not the other		1
1343	Baraka	DDT	Alive	Resistant	Resistant	F/S	1
1344	Baraka	DDT	Alive	Resistant	did not amplify	F/F	1
1345	Baraka	DDT	Alive	Susceptible	Resistant	impossible - cannot have Leu in one assay but not the other		1
1346	Baraka	DDT	Alive	Resistant	Resistant	F/S	1
1347	Baraka	DDT	Alive	Resistant	did not amplify	F/F	1
1348	Baraka	DDT	Alive	Susceptible	Resistant	impossible - cannot have Leu in one assay but not the other		1
1349	Baraka	DDT	Dead	Susceptible	Resistant	impossible - cannot have Leu in one assay but not the other		1
1350	Baraka	DDT	Dead	Susceptible	Resistant	impossible - cannot have Leu in one assay but not the other		1
1351	Baraka	DDT	Dead	Resistant	Resistant	F/S	1
1352	Baraka	DDT	Dead	Susceptible	Resistant	impossible - cannot have Leu in one assay but not the other		1
1353	Baraka	DDT	Dead	Susceptible	Resistant	impossible - cannot have Leu in one assay but not the other		1
1354	Baraka	DDT	Dead	Susceptible	Susceptible	L/L	1
1355	Baraka	DDT	Dead	did not amplify	Resistant	S/S	1
1356	Baraka	Deltamethrin	Dead	Resistant	Resistant	F/S	1
1357	Baraka	Deltamethrin	Dead	Resistant	Resistant	F/S	1
1358	Baraka	Deltamethrin	Dead	Susceptible	Resistant	impossible - cannot have Leu in one assay but not the other		1
1359	Baraka	Deltamethrin	Dead	Susceptible	Resistant	impossible - cannot have Leu in one assay but not the other		1
1360	Baraka	Deltamethrin	Dead	Susceptible	Resistant	impossible - cannot have Leu in one assay but not the other		1
1361	Baraka	Deltamethrin	Dead	Susceptible	Resistant	impossible - cannot have Leu in one assay but not the other		1
1362	Baraka	Deltamethrin	Dead	Resistant	Resistant	F/S	1
1363	Baraka	Deltamethrin	Dead	Resistant	Resistant	F/S	1
1364	Baraka	Deltamethrin	Dead	Susceptible	Resistant	impossible - cannot have Leu in one assay but not the other		1
1365	Baraka	Deltamethrin	Dead	Resistant	Resistant	F/S	1
1366	Baraka	Deltamethrin	Dead	Resistant	Resistant	F/S	1
1367	Baraka	Deltamethrin	Dead	Resistant	Resistant	F/S	1
1368	Baraka	Deltamethrin	Dead	Susceptible	Resistant	impossible - cannot have Leu in one assay but not the other		1
1369	Baraka	Deltamethrin	Dead	Resistant	did not amplify	F/F	1
1370	Baraka	Deltamethrin	Dead	Susceptible	Resistant	impossible - cannot have Leu in one assay but not the other		1
1371	Baraka	Deltamethrin	Dead	Resistant	Resistant	F/S	1
1372	Baraka	Deltamethrin	Dead	Resistant	Resistant	F/S	1
1373	Baraka	Deltamethrin	Dead	Resistant	Resistant	F/S	1
1374	Baraka	Deltamethrin	Dead	Resistant	Resistant	F/S	1
1375	Baraka	Deltamethrin	Dead	Susceptible	Resistant	impossible - cannot have Leu in one assay but not the other		1
1376	Baraka	Deltamethrin	Dead	Susceptible	Resistant	impossible - cannot have Leu in one assay but not the other		1
1377	Baraka	Deltamethrin	Dead	Susceptible	Resistant	impossible - cannot have Leu in one assay but not the other		1
1378	Baraka	Deltamethrin	Dead	Susceptible	Resistant	impossible - cannot have Leu in one assay but not the other		1
1379	Baraka	Deltamethrin	Dead	Resistant	Resistant	F/S	1
1380	Baraka	Deltamethrin	Dead	Resistant	did not amplify	F/F	1
1381	Baraka	Deltamethrin	Dead	Resistant	Resistant	F/S	1
1382	Baraka	Deltamethrin	Dead	Resistant	did not amplify	F/F	1
1383	Baraka	Deltamethrin	Dead	Resistant	Resistant	F/S	1
1384	Baraka	Deltamethrin	Dead	Resistant	Resistant	F/S	1
1385	Baraka	Deltamethrin	Dead	Resistant	Resistant	F/S	1
1386	Baraka	Deltamethrin	Dead	Resistant	Resistant	F/S	1
1387	Baraka	Deltamethrin	Dead	Susceptible	Resistant	impossible - cannot have Leu in one assay but not the other		1
1388	Baraka	Deltamethrin	Dead	Resistant	Resistant	F/S	1
1389	Baraka	Deltamethrin	Dead	Resistant	did not amplify	F/F	1
1390	Baraka	Deltamethrin	Dead	Resistant	Resistant	F/S	1
1391	Baraka	Deltamethrin	Alive	Resistant	Resistant	F/S	1
1392	Baraka	Deltamethrin	Alive	Resistant	Resistant	F/S	1
1393	Baraka	Deltamethrin	Dead	Resistant	did not amplify	F/F	1
1394	Baraka	Deltamethrin	Dead	Resistant	did not amplify	F/F	1
1395	Baraka	Deltamethrin	Dead	Susceptible	Resistant	impossible - cannot have Leu in one assay but not the other		1
1396	Baraka	Deltamethrin	Dead	Resistant	Resistant	F/S	1
1397	Baraka	Deltamethrin	Dead	Resistant	Resistant	F/S	1
1398	Baraka	Deltamethrin	Dead	Resistant	Resistant	F/S	1
1399	Baraka	Deltamethrin	Dead	Resistant	Resistant	F/S	1
1400	Baraka	Deltamethrin	Dead	Susceptible	Resistant	impossible - cannot have Leu in one assay but not the other		1
1401	Baraka	Deltamethrin	Dead	Resistant	Resistant	F/S	1
1402	Baraka	Deltamethrin	Dead	Resistant	Resistant	F/S	1
1403	Baraka	Deltamethrin	Dead	Resistant	Resistant	F/S	1
1404	Baraka	Deltamethrin	Dead	Susceptible	Resistant	impossible - cannot have Leu in one assay but not the other		1
1405	Baraka	Deltamethrin	Dead	Resistant	Resistant	F/S	1
1406	Baraka	Deltamethrin	Dead	Resistant	did not amplify	F/F	1
1407	Baraka	Deltamethrin	Dead	Susceptible	Resistant	impossible - cannot have Leu in one assay but not the other		1
1408	Baraka	Deltamethrin	Dead	Susceptible	Resistant	impossible - cannot have Leu in one assay but not the other		1
1409	Baraka	Deltamethrin	Dead	Susceptible	Resistant	impossible - cannot have Leu in one assay but not the other		1
1410	Baraka	Deltamethrin	Dead	Resistant	did not amplify	F/F	1
1411	Baraka	Deltamethrin	Dead	Resistant	Resistant	F/S	1
1412	Baraka	Deltamethrin	Dead	Resistant	did not amplify	F/F	1
1413	Baraka	Permethrin	Dead	Susceptible	Resistant	impossible - cannot have Leu in one assay but not the other		1
1414	Baraka	Permethrin	Dead	Susceptible	Heterozygote	S/L	1
1415	Baraka	Permethrin	Dead	Resistant	did not amplify	F/F	1
1416	Baraka	Permethrin	Dead	Susceptible	Heterozygote	S/L	1
1417	Baraka	Permethrin	Dead	Resistant	Resistant	F/S	1
1418	Baraka	Permethrin	Dead	Resistant	did not amplify	F/F	1
1419	Baraka	Permethrin	Dead	Susceptible	Resistant	impossible - cannot have Leu in one assay but not the other		1
1420	Baraka	Permethrin	Dead	Resistant	Resistant	F/S	1
1421	Baraka	Permethrin	Dead	Resistant	Resistant	F/S	1
1422	Baraka	Permethrin	Dead	Susceptible	Resistant	impossible - cannot have Leu in one assay but not the other		1
1423	Baraka	Permethrin	Dead	Resistant	did not amplify	F/F	1
1424	Baraka	Permethrin	Dead	Resistant	Resistant	F/S	1
1425	Baraka	Permethrin	Dead	Susceptible	Resistant	impossible - cannot have Leu in one assay but not the other		1
1426	Baraka	Permethrin	Dead	Susceptible	Resistant	impossible - cannot have Leu in one assay but not the other		1
1427	Baraka	Permethrin	Dead	Resistant	Resistant	F/S	1
1428	Baraka	Permethrin	Alive	Resistant	Heterozygote	F/S/L - impossible (3 alleles)		1
1429	Baraka	Permethrin	Alive	Resistant	did not amplify	F/F	1
1430	Baraka	Permethrin	Alive	Resistant	Resistant	F/S	1
1431	Baraka	Permethrin	Dead	Resistant	Resistant	F/S	1
1432	Baraka	Permethrin	Dead	Resistant	did not amplify	F/F	1
1433	Baraka	Permethrin	Dead	Resistant	Resistant	F/S	1
1434	Baraka	Permethrin	Dead	Resistant	Resistant	F/S	1
1435	Baraka	Permethrin	Dead	Resistant	Resistant	F/S	1
1436	Baraka	Permethrin	Dead	Resistant	Resistant	F/S	1
1437	Baraka	Permethrin	Dead	Resistant	did not amplify	F/F	1
1438	Baraka	Permethrin	Dead	Resistant	Resistant	F/S	1
1439	Baraka	Permethrin	Dead	Resistant	Resistant	F/S	1
1440	Baraka	Permethrin	Dead	Susceptible	Resistant	impossible - cannot have Leu in one assay but not the other		1
1441	Baraka	Permethrin	Dead	Susceptible	Resistant	impossible - cannot have Leu in one assay but not the other		1
1442	Baraka	Permethrin	Dead	Susceptible	Resistant	impossible - cannot have Leu in one assay but not the other		1
1443	Baraka	Permethrin	Dead	Resistant	Resistant	F/S	1
1444	Baraka	Permethrin	Dead	Susceptible	Resistant	impossible - cannot have Leu in one assay but not the other		1
1445	Baraka	Permethrin	Dead	Resistant	Resistant	F/S	1
1446	Baraka	Permethrin	Dead	Susceptible	Heterozygote	S/L	1
1447	Baraka	Permethrin	Dead	Resistant	Resistant	F/S	1
1448	Baraka	Permethrin	Alive	Susceptible	Heterozygote	S/L	1
1449	Baraka	Permethrin	Alive	Susceptible	Heterozygote	S/L	1
1450	Baraka	Permethrin	Alive	Susceptible	Heterozygote	S/L	1
1451	Baraka	Permethrin	Dead	Resistant	did not amplify	F/F	1
1452	Baraka	Permethrin	Dead	Resistant	Resistant	F/S	1
1453	Baraka	Permethrin	Dead	Resistant	Resistant	F/S	1
1454	Baraka	Permethrin	Dead	did not amplify	Resistant	S/S	1
1455	Baraka	Permethrin	Dead	Susceptible	Resistant	impossible - cannot have Leu in one assay but not the other		1
1456	Baraka	Permethrin	Dead	Resistant	Resistant	F/S	1
1457	Baraka	Permethrin	Dead	Resistant	did not amplify	F/F	1
1458	Baraka	Permethrin	Dead	Resistant	Resistant	F/S	1
1459	Baraka	Permethrin	Dead	Resistant	Resistant	F/S	1
1460	Baraka	Permethrin	Dead	Susceptible	Resistant	impossible - cannot have Leu in one assay but not the other		1
1461	Baraka	Permethrin	Dead	did not amplify	Resistant	S/S	1
1462	Baraka	Permethrin	Dead	Susceptible	Resistant	impossible - cannot have Leu in one assay but not the other		1
1463	Baraka	Permethrin	Dead	Resistant	Resistant	F/S	1
1464	Baraka	Permethrin	Dead	Resistant	Resistant	F/S	1
1465	Baraka	Permethrin	Dead	Susceptible	Resistant	impossible - cannot have Leu in one assay but not the other		1
1466	Baraka	Permethrin	Dead	Resistant	Resistant	F/S	1
1467	Baraka	Permethrin	Dead	Susceptible	Heterozygote	S/L	1
1468	Baraka	Permethrin	Dead	Susceptible	Heterozygote	S/L	1
1469	Baraka	Permethrin	Alive	Resistant	Resistant	F/S	1
1470	Baraka	Permethrin	Dead	Resistant	Resistant	F/S	1
1471	Baraka	Permethrin	Dead	Resistant	Resistant	F/S	1
1472	Baraka	Permethrin	Dead	Susceptible	Resistant	impossible - cannot have Leu in one assay but not the other		1
1473	Baraka	Permethrin	Dead	Resistant	Resistant	F/S	1
1474	Baraka	Permethrin	Dead	Resistant	did not amplify	F/F	1
1475	Baraka	Permethrin	Dead	Resistant	Resistant	F/S	1
1476	Baraka	Permethrin	Dead	Resistant	Resistant	F/S	1
1477	Baraka	Permethrin	Dead	Resistant	Resistant	F/S	1
1478	Baraka	Permethrin	Dead	Susceptible	Resistant	impossible - cannot have Leu in one assay but not the other		1
1479	Baraka	Permethrin	Dead	Susceptible	Resistant	impossible - cannot have Leu in one assay but not the other		1
1480	Baraka	Permethrin	Dead	Resistant	did not amplify	F/F	1
1481	Baraka	Permethrin	Dead	Resistant	Resistant	F/S	1
1482	Baraka	Permethrin	Dead	Resistant	Resistant	F/S	1
1483	Baraka	Permethrin	Alive	Resistant	did not amplify	F/F	1
1484	Baraka	Permethrin	Alive	Resistant	Resistant	F/S	1
1485	Baraka	Permethrin	Alive	Susceptible	Resistant	impossible - cannot have Leu in one assay but not the other		1
1486	Baraka	Permethrin	Alive	Resistant	did not amplify	F/F	1
1487	Baraka	Permethrin	Alive	Resistant	Resistant	F/S	1
1488	Baraka	Permethrin	Alive	Susceptible	Resistant	impossible - cannot have Leu in one assay but not the other		1
400	Kashuga	α-cypermethrin	alive	Heterozygote	Resistant	F/S/L - impossible (3 alleles)		1
401	Kashuga	α-cypermethrin	alive	Heterozygote	Resistant	F/S/L - impossible (3 alleles)		1
402	Kashuga	α-cypermethrin	alive	Heterozygote	Resistant	F/S/L - impossible (3 alleles)		1
403	Kashuga	α-cypermethrin	alive	did not amplify	did not amplify	none - failed reaction		1
404	Kashuga	α-cypermethrin	alive	did not amplify	did not amplify	none - failed reaction		1
405	Kashuga	α-cypermethrin	alive	did not amplify	did not amplify	none - failed reaction		1
406	Kashuga	α-cypermethrin	alive	did not amplify	Resistant	S/S	1
407	Kashuga	α-cypermethrin	alive	Susceptible	did not amplify	fail - should be L/L in kdr-E assay		1
408	Kashuga	α-cypermethrin	alive	Heterozygote	Resistant	F/S/L - impossible (3 alleles)		1
409	Kashuga	α-cypermethrin	alive	Heterozygote	Resistant	F/S/L - impossible (3 alleles)		1
410	Kashuga	α-cypermethrin	alive	Susceptible	Resistant	impossible - cannot have Leu in one assay but not the other		1
411	Kashuga	α-cypermethrin	alive	Susceptible	Resistant	impossible - cannot have Leu in one assay but not the other		1
412	Kashuga	α-cypermethrin	dead	Susceptible	Resistant	impossible - cannot have Leu in one assay but not the other		1
413	Kashuga	α-cypermethrin	dead	Susceptible	Resistant	impossible - cannot have Leu in one assay but not the other		1
414	Kashuga	α-cypermethrin	dead	Susceptible	Resistant	impossible - cannot have Leu in one assay but not the other		1
415	Kashuga	α-cypermethrin	dead	Susceptible	Resistant	impossible - cannot have Leu in one assay but not the other		1
416	Kashuga	α-cypermethrin	dead	Heterozygote	Resistant	F/S/L - impossible (3 alleles)		1
417	Kashuga	α-cypermethrin	dead	Susceptible	Resistant	impossible - cannot have Leu in one assay but not the other		1
418	Kashuga	α-cypermethrin	dead	did not amplify	did not amplify	none - failed reaction		1
419	Kashuga	α-cypermethrin	dead	Susceptible	Resistant	impossible - cannot have Leu in one assay but not the other		1
420	Kashuga	α-cypermethrin	dead	Heterozygote	Resistant	F/S/L - impossible (3 alleles)		1
421	Kashuga	α-cypermethrin	dead	Susceptible	Resistant	impossible - cannot have Leu in one assay but not the other		1
422	Kashuga	α-cypermethrin	dead	Susceptible	Resistant	impossible - cannot have Leu in one assay but not the other		1
423	Kashuga	α-cypermethrin	dead	Heterozygote	Resistant	F/S/L - impossible (3 alleles)		1
424	Kashuga	deltamethrin	alive	Heterozygote	Resistant	F/S/L - impossible (3 alleles)		1
425	Kashuga	deltamethrin	alive	Heterozygote	Resistant	F/S/L - impossible (3 alleles)		1
426	Kashuga	deltamethrin	alive	Susceptible	Resistant	impossible - cannot have Leu in one assay but not the other		1
427	Kashuga	deltamethrin	alive	Susceptible	Resistant	impossible - cannot have Leu in one assay but not the other		1
428	Kashuga	deltamethrin	alive	Susceptible	Resistant	impossible - cannot have Leu in one assay but not the other		1
429	Kashuga	deltamethrin	alive	Heterozygote	Resistant	F/S/L - impossible (3 alleles)		1
430	Kashuga	deltamethrin	alive	Susceptible	Resistant	impossible - cannot have Leu in one assay but not the other		1
431	Kashuga	deltamethrin	alive	Susceptible	Resistant	impossible - cannot have Leu in one assay but not the other		1
432	Kashuga	deltamethrin	alive	Susceptible	Resistant	impossible - cannot have Leu in one assay but not the other		1
433	Kashuga	deltamethrin	alive	Susceptible	Resistant	impossible - cannot have Leu in one assay but not the other		1
434	Kashuga	deltamethrin	alive	Heterozygote	Resistant	F/S/L - impossible (3 alleles)		1
435	Kashuga	deltamethrin	alive	Susceptible	Resistant	impossible - cannot have Leu in one assay but not the other		1
436	Kashuga	deltamethrin	dead	Susceptible	Resistant	impossible - cannot have Leu in one assay but not the other		1
437	Kashuga	deltamethrin	dead	Susceptible	Resistant	impossible - cannot have Leu in one assay but not the other		1
438	Kashuga	deltamethrin	dead	Susceptible	Resistant	impossible - cannot have Leu in one assay but not the other		1
439	Kashuga	deltamethrin	dead	Susceptible	Resistant	impossible - cannot have Leu in one assay but not the other		1
440	Kashuga	deltamethrin	dead	Susceptible	Resistant	impossible - cannot have Leu in one assay but not the other		1
441	Kashuga	deltamethrin	dead	Susceptible	Resistant	impossible - cannot have Leu in one assay but not the other		1
442	Kashuga	deltamethrin	dead	Heterozygote	Resistant	F/S/L - impossible (3 alleles)		1
443	Kashuga	deltamethrin	dead	Susceptible	Resistant	impossible - cannot have Leu in one assay but not the other		1
444	Kashuga	deltamethrin	dead	Heterozygote	Resistant	F/S/L - impossible (3 alleles)		1
445	Kashuga	deltamethrin	dead	Susceptible	Resistant	impossible - cannot have Leu in one assay but not the other		1
446	Kashuga	deltamethrin	dead	Susceptible	Resistant	impossible - cannot have Leu in one assay but not the other		1
447	Kashuga	deltamethrin	dead	Susceptible	Resistant	impossible - cannot have Leu in one assay but not the other		1
448	Kashuga	permethrin	alive	Heterozygote	Resistant	F/S/L - impossible (3 alleles)		1
449	Kashuga	permethrin	alive	Susceptible	Resistant	impossible - cannot have Leu in one assay but not the other		1
450	Kashuga	permethrin	alive	Susceptible	Resistant	impossible - cannot have Leu in one assay but not the other		1
451	Kashuga	permethrin	alive	Susceptible	Resistant	impossible - cannot have Leu in one assay but not the other		1
452	Kashuga	permethrin	alive	Heterozygote	Resistant	F/S/L - impossible (3 alleles)		1
453	Kashuga	permethrin	alive	Susceptible	Resistant	impossible - cannot have Leu in one assay but not the other		1
454	Kashuga	permethrin	alive	Susceptible	Resistant	impossible - cannot have Leu in one assay but not the other		1
455	Kashuga	permethrin	alive	Susceptible	Resistant	impossible - cannot have Leu in one assay but not the other		1
456	Kashuga	permethrin	alive	Susceptible	Resistant	impossible - cannot have Leu in one assay but not the other		1
457	Kashuga	permethrin	alive	Heterozygote	Resistant	F/S/L - impossible (3 alleles)		1
458	Kashuga	permethrin	alive	Heterozygote	Resistant	F/S/L - impossible (3 alleles)		1
459	Kashuga	permethrin	alive	Susceptible	Resistant	impossible - cannot have Leu in one assay but not the other		1
460	Kashuga	permethrin	dead	Susceptible	Heterozygote	S/L	1
461	Kashuga	permethrin	dead	Susceptible	Resistant	impossible - cannot have Leu in one assay but not the other		1
462	Kashuga	permethrin	dead	Susceptible	Resistant	impossible - cannot have Leu in one assay but not the other		1
463	Kashuga	permethrin	dead	Susceptible	Resistant	impossible - cannot have Leu in one assay but not the other		1
464	Kashuga	permethrin	dead	Susceptible	Resistant	impossible - cannot have Leu in one assay but not the other		1
465	Kashuga	permethrin	dead	Susceptible	Resistant	impossible - cannot have Leu in one assay but not the other		1
466	Kashuga	permethrin	dead	Susceptible	Resistant	impossible - cannot have Leu in one assay but not the other		1
467	Kashuga	permethrin	dead	Susceptible	did not amplify	fail - should be L/L in kdr-E assay		1
468	Kashuga	permethrin	dead	Susceptible	Resistant	impossible - cannot have Leu in one assay but not the other		1
469	Kashuga	permethrin	dead	Susceptible	Resistant	impossible - cannot have Leu in one assay but not the other		1
470	Kashuga	permethrin	dead	Susceptible	Resistant	impossible - cannot have Leu in one assay but not the other		1
471	Kashuga	permethrin	dead	Susceptible	Resistant	impossible - cannot have Leu in one assay but not the other		1
472	Kashuga	α-cypermethrin	alive	Resistant	did not amplify	F/F	1
473	Kashuga	α-cypermethrin	alive	Heterozygote	Resistant	F/S/L - impossible (3 alleles)		1
474	Kashuga	α-cypermethrin	alive	Susceptible	Resistant	impossible - cannot have Leu in one assay but not the other		1
475	Kashuga	α-cypermethrin	alive	Heterozygote	Resistant	F/S/L - impossible (3 alleles)		1
476	Kashuga	α-cypermethrin	alive	Susceptible	Resistant	impossible - cannot have Leu in one assay but not the other		1
477	Kashuga	α-cypermethrin	alive	Susceptible	Resistant	impossible - cannot have Leu in one assay but not the other		1
478	Kashuga	α-cypermethrin	alive	Susceptible	Resistant	impossible - cannot have Leu in one assay but not the other		1
479	Kashuga	α-cypermethrin	alive	Susceptible	Resistant	impossible - cannot have Leu in one assay but not the other		1
480	Kashuga	α-cypermethrin	alive	Susceptible	Resistant	impossible - cannot have Leu in one assay but not the other		1
481	Kashuga	α-cypermethrin	alive	Susceptible	Resistant	impossible - cannot have Leu in one assay but not the other		1
482	Kashuga	α-cypermethrin	alive	Susceptible	Resistant	impossible - cannot have Leu in one assay but not the other		1
483	Kashuga	α-cypermethrin	alive	Susceptible	Resistant	impossible - cannot have Leu in one assay but not the other		1
484	Kashuga	α-cypermethrin	alive	Susceptible	Resistant	impossible - cannot have Leu in one assay but not the other		1
485	Kashuga	α-cypermethrin	alive	Susceptible	Resistant	impossible - cannot have Leu in one assay but not the other		1
486	Kashuga	α-cypermethrin	alive	Susceptible	Resistant	impossible - cannot have Leu in one assay but not the other		1
487	Kashuga	α-cypermethrin	alive	Susceptible	Resistant	impossible - cannot have Leu in one assay but not the other		1
488	Kashuga	α-cypermethrin	alive	Susceptible	Resistant	impossible - cannot have Leu in one assay but not the other		1
489	Kashuga	α-cypermethrin	dead	Susceptible	Resistant	impossible - cannot have Leu in one assay but not the other		1
490	Kashuga	α-cypermethrin	dead	Susceptible	Resistant	impossible - cannot have Leu in one assay but not the other		1
491	Kashuga	α-cypermethrin	dead	Resistant	did not amplify	F/F	1
492	Kashuga	α-cypermethrin	dead	Heterozygote	Resistant	F/S/L - impossible (3 alleles)		1
493	Kashuga	α-cypermethrin	dead	Susceptible	Resistant	impossible - cannot have Leu in one assay but not the other		1
494	Kashuga	α-cypermethrin	dead	Heterozygote	Resistant	F/S/L - impossible (3 alleles)		1
495	Kashuga	α-cypermethrin	dead	Susceptible	Resistant	impossible - cannot have Leu in one assay but not the other		1
496	Kashuga	α-cypermethrin	dead	Heterozygote	Resistant	F/S/L - impossible (3 alleles)		1
497	Kashuga	α-cypermethrin	dead	Heterozygote	Resistant	F/S/L - impossible (3 alleles)		1
498	Kashuga	α-cypermethrin	dead	Susceptible	Resistant	impossible - cannot have Leu in one assay but not the other		1
499	Kashuga	α-cypermethrin	dead	Susceptible	Heterozygote	S/L	1
500	Kashuga	α-cypermethrin	dead	Susceptible	Resistant	impossible - cannot have Leu in one assay but not the other		1
501	Kashuga	α-cypermethrin	dead	Susceptible	Heterozygote	S/L	1
502	Kashuga	α-cypermethrin	dead	Susceptible	Resistant	impossible - cannot have Leu in one assay but not the other		1
503	Kashuga	α-cypermethrin	dead	Susceptible	Resistant	impossible - cannot have Leu in one assay but not the other		1
504	Kashuga	α-cypermethrin	dead	Susceptible	Susceptible	L/L	1
505	Kashuga	α-cypermethrin	dead	Susceptible	Resistant	impossible - cannot have Leu in one assay but not the other		1
506	Kashuga	α-cypermethrin	dead	Susceptible	Resistant	impossible - cannot have Leu in one assay but not the other		1
507	Kashuga	deltamethrin	alive	Susceptible	Resistant	impossible - cannot have Leu in one assay but not the other		1
508	Kashuga	deltamethrin	alive	Susceptible	Resistant	impossible - cannot have Leu in one assay but not the other		1
509	Kashuga	deltamethrin	alive	Susceptible	Resistant	impossible - cannot have Leu in one assay but not the other		1
510	Kashuga	deltamethrin	alive	Susceptible	Resistant	impossible - cannot have Leu in one assay but not the other		1
511	Kashuga	deltamethrin	alive	Heterozygote	Resistant	F/S/L - impossible (3 alleles)		1
512	Kashuga	deltamethrin	alive	Heterozygote	Resistant	F/S/L - impossible (3 alleles)		1
513	Kashuga	deltamethrin	alive	Susceptible	Resistant	impossible - cannot have Leu in one assay but not the other		1
514	Kashuga	deltamethrin	alive	Susceptible	Resistant	impossible - cannot have Leu in one assay but not the other		1
515	Kashuga	deltamethrin	alive	Susceptible	Resistant	impossible - cannot have Leu in one assay but not the other		1
516	Kashuga	deltamethrin	alive	Heterozygote	Resistant	F/S/L - impossible (3 alleles)		1
517	Kashuga	deltamethrin	alive	Susceptible	Resistant	impossible - cannot have Leu in one assay but not the other		1
518	Kashuga	deltamethrin	alive	Susceptible	Resistant	impossible - cannot have Leu in one assay but not the other		1
519	Kashuga	deltamethrin	alive	Susceptible	Resistant	impossible - cannot have Leu in one assay but not the other		1
520	Kashuga	deltamethrin	alive	Susceptible	Resistant	impossible - cannot have Leu in one assay but not the other		1
521	Kashuga	deltamethrin	alive	Susceptible	Resistant	impossible - cannot have Leu in one assay but not the other		1
522	Kashuga	deltamethrin	alive	Susceptible	Resistant	impossible - cannot have Leu in one assay but not the other		1
523	Kashuga	deltamethrin	alive	Resistant	Resistant	F/S	1
524	Kashuga	deltamethrin	alive	Resistant	Resistant	F/S	1
525	Kashuga	deltamethrin	dead	Susceptible	Resistant	impossible - cannot have Leu in one assay but not the other		1
526	Kashuga	deltamethrin	dead	Susceptible	Resistant	impossible - cannot have Leu in one assay but not the other		1
527	Kashuga	deltamethrin	dead	Susceptible	Resistant	impossible - cannot have Leu in one assay but not the other		1
528	Kashuga	deltamethrin	dead	Susceptible	Resistant	impossible - cannot have Leu in one assay but not the other		1
529	Kashuga	deltamethrin	dead	Susceptible	Resistant	impossible - cannot have Leu in one assay but not the other		1
530	Kashuga	deltamethrin	dead	Susceptible	Resistant	impossible - cannot have Leu in one assay but not the other		1
531	Kashuga	deltamethrin	dead	Susceptible	Resistant	impossible - cannot have Leu in one assay but not the other		1
532	Kashuga	deltamethrin	dead	Susceptible	Resistant	impossible - cannot have Leu in one assay but not the other		1
533	Kashuga	deltamethrin	dead	Susceptible	Resistant	impossible - cannot have Leu in one assay but not the other		1
534	Kashuga	deltamethrin	dead	Susceptible	Resistant	impossible - cannot have Leu in one assay but not the other		1
535	Kashuga	deltamethrin	dead	Heterozygote	Resistant	F/S/L - impossible (3 alleles)		1
536	Kashuga	deltamethrin	dead	Susceptible	Resistant	impossible - cannot have Leu in one assay but not the other		1
537	Kashuga	deltamethrin	dead	Susceptible	Resistant	impossible - cannot have Leu in one assay but not the other		1
538	Kashuga	deltamethrin	dead	Heterozygote	Resistant	F/S/L - impossible (3 alleles)		1
539	Kashuga	deltamethrin	dead	Heterozygote	Resistant	F/S/L - impossible (3 alleles)		1
540	Kashuga	deltamethrin	dead	Susceptible	Resistant	impossible - cannot have Leu in one assay but not the other		1
541	Kashuga	deltamethrin	dead	Susceptible	Resistant	impossible - cannot have Leu in one assay but not the other		1
542	Kashuga	deltamethrin	dead	Susceptible	Resistant	impossible - cannot have Leu in one assay but not the other		1
